# Supplementary material for: Species-Specific Gene Expansion of the Cellulose synthase Gene Superfamily in the Orchidaceae Family and Functional Divergence of Mannan Synthesis-Related Genes in Dendrobium officinale
Source: Front Plant Sci. 2022 Jun 3;13:777332. doi: 10.3389/fpls.2022.777332 (PMC9204230; doi:10.3389/fpls.2022.777332)
Supplement: Supplementary file 9 [file Table_1.XLSX]

## Sheet: Sheet1
Table S1 Physical and molecular characteristics of the CesA/Csl superfamily genes in three Orchidaceae species, including A. shenzhenica, P. equestris, and D. officinale
Species	NAME	Gene_Protein_ID	Protein_seq	Size (aa)	CDS length (bp)	Exon	Intron	pI	MW	TM	Subcellular Localization
A. shenzhenica	AsCesA1	PKA48335.1	MEASAGLVAGSHNRNELVVIRQEGEPGPKPLEQLSGQICQICGDDVGLTADGELFVACNECAFPICRTCYEYERREGGQVCPQCKTRFKRLKGFARVPGDQEEDDIDDLENEFIGQFLAESMLQGQMSYGRGGDVEFPQVVHTMPQVPLLTNGEMVDDIPPEQHALVPSFMGGGGKRIHPLPFSDPSLPVQPRSMDPSRDLAAYGYGSVAWKERMENWKQKQEKLQMSRNVNGGKDWDDDGDGPDLPLMDEARQPLSRKLPIPSSQINPYRMIIIIRLIVLGFFFHYRITHPVPDAFALWLVSVICEIWFAVSWILDQFPKWLPIERETYLDRLSLRYEKEGQPSQLDPIDIFVSTVDPMKEPPLVTANTVLSILAVDYPVDKVSCYVSDDGAAMLTFE…	1077	3234	14	13	6.81	121458	8	plas
	AsCesA2	PKA53846.1	MGMVEEREGRRWKAMETNAAMVAGSHRRNEFVMIRYEGESESKHSKNQNGQICQICGDTIGLAETGDVFVACNECAFPVCRPCYEYERKEGNKCCPQCKTRYKRHKGSPRVEGDDEEDDVDDLNNEFTNGKGTYPWLSQSRGEDVDLSSLSRHESYHRIPRLTSGQQVSGEMPDATPDNQSIRSQSGPLGSIEKRGPSHIDPSLPVPVRIVDPSKDLNLYGLGSVDWKERVEGWKLKQDKNIMHVPSRYTEGKGDIEGTGSNGEDLQLIDEARQPLSHIVPIPSNQLNLYRLVIICRLIILCFFFQYRITHPVSDAYPLWLTSVICEVWFALSWLLDQFPKWSPINRETYLDRLALRYDRDGEPSQLAPIDVFVSTVDPLKEPPLITANTVLSILAVDY…	1097	3294	14	13	6.36	123770	6	plas
	AsCesA3	PKA46997.1	MSRLSTSTRILLMHQVTIWELIKVLFSERENKGNSRPLSDDDDGEDMVLDRRDGSFNIDAEASPFVRRAEFSYWLQDSVCHRVQEMSRIRAWDEICQICGEDIEIVEVNGDKEFFVACYECAFPVCRSCYEYERREGDQACPHCKTRYKRHKGSARVEGDEEEDEADDLEYEFNSVWAPNSLLNHPNSLNTNTNLPCLTYGEEIDHDALTVQAHLQESNKVYKPRPMNPSRDISQYGYGSIAWKNRLEKWKRRQLDMLKEGEDKIADKRSETFQGDGMNFEGNEMNEEDTPTMDEARQPLSRKLPIASKKINPYRIIIILRLIILCFFFHYRLLNPVPNAYALWFTSVICEIWFTLSWIFDQLPKWYPIERETFLDRLSLRYDKEKEPCGLADIDIFVT…	1119	3360	14	13	7.43	128066	8	plas
	AsCesA4	PKA49858.1	MEVERDAEKHARHERGQICQICGDGVGTTVDGDFFVACDVCGFPVCRPCYEYERKHGNQCCPQCKTKYKRHRGSPPILGEEGDEGDADDASDYNYSSGNQDQKQKVAERMLGWHTNYERSGGLQKYDSGEIPHNNIPLLTHSRSQELSGELPGASPEHMMSPGGIGKRVHPLPYVNHSPNPSREFSGGFGNVAWKERVDGWKMKQDKNAPPMTTNGTSHAPSEGRAVTDIDATTDYNMEDALLNDEARQPLSRKVSLPSSRINPYRMVIVLRLAILCIFLHYRITNPVQNAYALWLLSVICEIWFAISWILDQFPKWFPVNRETYLDRLSIRYDREGEPSQLAAVDIFVSTVDPLKEPPLVTANTVLSILAVDYPVDKVSCYVSDDGAAMLTFEALAET…	1073	3222	14	13	7.27	120752	8	plas
	AsCesA5	PKA56848.1	MMNSGVPFCSICGEPVGFSSASGDEVFTACHSCNYPLCRACLDEELREGRDCCLRCDEPYVHAIGKVSHKERDSGGGGTMASYFDDDQNSGTHARNISSLSMTESELNDASGNPIWRNRVASWKEMKNKKIAPKKAVKETRIPSEQQMESKEYPEAEQPLSAIIQISPNKLTPYRTVIIMRLMILGLFFHYRITNPVDSAYGLWLTSVICEIWFALSWVLDQFPKWSPINRETYIDSLSSRYEREGEPSGLAAVDFFVSTVDPLKEPPLITANTVLSILAVDYPVEKVSCYVSDDGAAMLTFEALAETADFARKWVPFCKKYLIEPRAPEFYFSQKFDYLKDKVQPSFVKERRAMKRDYGEFKVRINALVAKAQKTPEEGWVMQDGTPWPGNNTRDHPG…	980	2943	13	12	6.13	110282	6	plas
	AsCesA6	PKA57604.1	MLSRGVASLGGNGDSAPIQPPRILGGRMRPKPENIEKSSKIEKPMEASSGLVAGSHNRNELVLIRNHEEPKPLKALNGQVCEICGDEVGLTVDGDLFVACNECGFPVCRPCYEYERREGSQLCPQCKTRYKRIKGGNEKIKINGRNIVLLICGLSVDNDIFAEYDCDWSPRVEGDEDEEDIDDLEHEFSIEDEQKQIQQQPPTPAAKLTAEAMLYGKMSYGRGPQEGDNDTPQFPHIIAGVRSRPVSGEFPISNGHSHGDFSSSLHKRVHPYPVSEPGSERWDEKKDGGWRERMDDWKSKQGLLGGDPEDIDPDMSMMDEARQPLSRKVPIASSKINPYRMVIALRLAVLAFFLRYRILHPVHDAIGLWLTSVICEIWFAISWILDQFPKWFPIDRETY…	1126	3381	15	14	7.04	127114	6	plas
	AsCesA7	PKA64787.1	MDTGGRLVAGSRNRNEFVVINADDAVRVSGCKIPFFILPLGFLPVFRRFPGVVENEPAKFSTGQICQICGDEIELLQKETDITKNTNENVAEKEFFVACNECAFPVCRGCYEYERCEGTQACPHCKTRYKRHKGLSHYSHFAGSARVEGDEEEDEDDDLDNEFNFSGNDEKNLDGPISSMTHRLNNLGFGSFSSANHLCNKLTADISGHDSTNLNYHSSIPLLTYMGEDNEISSDSHCLVAYSLPGPSTSTISRRPINPDKDISLYGYGSVAWKDRIDDWRRKQLVKLQKHQSDGVDCSGNNGPDNSDLLMNDESRQPLSRKRSIASSKINPYRIIIILRLVILGLFFHYRILHPVHDAHGLWLTSVICEIWFALSWILDQFPKWYPIERETYLDRLSL…	1042	3129	13	12	6.65	117387	7	plas
	AsCesA8	PKA51109.1	MEASAGLVAGSHNRNELVVIRRDGEPGPKPLKHLSGQICQICGDDVGLTTDGELFVACNECAFPICRTCYEYERREGNQVCPQCKTRFKRLKGCARVAGDEEEDDIDDLENEFNFVGKERRDGRYLAESMLHGQMSYGRGGDVEFSQVAHAMPQVLLLTNGEMVDDIPPEQHALVPSFMGGGGKRIHPLPFSDPSLPVQTRSMDPSKDLAAYGYGSVAWKERMESWKQKHDKLQILRKENGGKDWDNDGDGPDLPLMDEARQPLSRKLPISSAQINPYRMIIIIRLVVLGFFFQYRITHPVPDAFALWLVSVICEIWFAVSWILDQFPKWIPVERETYLDRLSLRYEKEGQPSQLAPIDIFVSTVDPMKEPPLVTANTVLSILAVDYPVDKVSCYVSDD…	1093	3282	14	13	7.42	123231	6	plas
	AsCesA9	PKA52108.1	MDSGAGSTAGSNLAAGCEAGHVRRACGVCGDDIGATENGEVFVACGHCGFPACRPCYEYERSEGTQACPNCNTRYKRHKGFPRVEGDEDDGVDHEEELDEELHIRTPKMAADVQSVKSEEAQQYWRPRPAGYSSFGSVVGNELEVDREIEGNSEWAERMEKWKTRQEKSGHFDKSEHEDNNDDKDIEEEYMLTAEARQPLWRKVPIPSSRVSPYRIVIVLRLVVLAFFLRFRIMTPARDAFGLWLTSVICEVWFALSWILDQFPKWFPVTRETYLDRLSLRFDRGGRPSRLAAVDLFVSTVDPLKEPPIITANTVLSILSVDYPGDKVSCYVSDDGASMLLFDALSETAEFARRWVPFCKKHSVEPRAPEFYFSEKIDYLKDKVQPTFVRERRAMKREY…	623	1872	8	7	6.23	71186.6	2	cyto, E.R.
	AsCslA1	PKA66648.1	MKEVAVAPAMKVAMAACLVMLVMVMVEKVAMGLASSYAKVFRRRPQRIYACEPLEEDEELGTLAYPMVLVQIPMYNEKEVYQLSINAACNLTWPADRVIIQVLDDSTEPIIKELIQDECEKWRKGGKNIRYEIRNNRHGYKAGALRIGMTHAYVQQCEFVAIFDADFQPEHDFLIKTIPFLVRNSEIALVQARWKFVNANECLMTRLQEMTMDYHFKVEQEAGSTACSFFGFNGTAGVWRIHAINEAGGWQDRTTVEDMDLAVRASLKGWKFVYVGSIKVKSELPSTFKAYRCQQHRWSCGPAVLFKKVIWDIALAKQVSLLKKFYIIYSFFLARRIGSHMATFFLYCVVVPLSIFFPEFEIPKWGMIYLPTAISLLNAVGTPRSVHLIVFWVLFENVM…	503	1512	9	8	9.07	57823	4	plas，golg_plas
	AsCslA2	PKA50712.1	MKEAMEISYVQLCEYVAIFDADFQPTSDFLLRTVPFLIHNPKIGLVQARWKFGEKHTANAFFAHQIVHNFISIIKIPANFLTVNADDCLMTRIQEMSLNYHFKIEQQSGSSTVAFFGFNGKISIFLLQS	129	390	1	0	6.49	14782.1	0	cyto_plas
	AsCslA3	PKA59715.1	MGTVVYQGTREDVTGQMVLIWDQVKAPVVVPLLRVATLLCLIMSVMLFVEKVSLAVVIVLVKLFGRRPEKRYRWEPLREDLELGNSAFPMVLVQIPMYNEKEVYKLSIGAACGLSWPSDRIIVQVLDDSTDPVIKNLVDMECQRWASKGINIKYEVRDNRNGYKAGALREGMKHNYVKDCDFVAIFDADFQPNPDFLSRTLPFLVHNREVALIQARWKFVNANECLMTRMQEMSLDYHFTVEQEVGSSMYAFFGFNGTAGVWRISALNEAGGWKDRTTVEDMDLAVRASLKGWKFVYLSDLKVKNELPSTFKAYRYQQHRWSCGPANLFRKMFMEIVRNKKVSALKKVHVIYNFFLVRKIVAHIVTFVFYCVVIPATVLVPEVGIPKWGCVYIPSIITL…	525	1578	9	8	9.29	60159.7	5	plas, E.R.
	AsCslA4	PKA59443.1	MTDVQPPVFAFDPVGNASSLNLAPFLHHPLSAQSPSILLLPPRATVTTSVAVAEWARAIGLSFSGGLELIEKLATGALPEQICSVWSLVRTKAIAPVLRVLVVACLIMSVMLMMDVTFMAVVSLTVKLFRLRPEKRYKWEAIRADVETGSLAYPMVLVQIPMYNEREVYKLSIGAACTLSWPADRIIIQVLDDSTDPAVKDLVALECKLWAGKGMNITYEVRDNRKGFKAGALKRGMEHGYVQQCEFVAIFDADFQPEADFLMRTIPYLVSNSNIALVQARWEFVNYSECLMTRIQRISLDYHFKVEQESGSSTFAFFGFNGTAGVWRVSAMEEAGGWKDRTTVEDMDLAVRAGLKGWKLLYAGNVKVKCELPSTFMAYRKQQHRWTCGAANLFRKVAL…	590	1773	10	9	9.08	66370.9	5	plas
	AsCslA5	PKA49068.1	MTNKKLQPTVLAVPTFVIAKAAAAAAAAAAASTLTPQRQLLRHSPSSQYPQSPSILLLPAESVDTTSAIFAEWAHALGLSVSRGLELIFESAADALPEQFFSVWTAVRTKAVAPLLRILVVACLVMSAMLMVEVTSMAAVSLLVKLFRRKPEKRYKWEPIRADEERGSLAYPMVLVQIPMYNEKEVYKLSIGAACALTWPVDRIIIQVLDDSTDPVIKDLVSLECKIWASKGMNVAYEVRDNRKGYKAGALKNGMEHRYAQQCEFVAIFDADFQPEADFLLRTIPYLVSNSQIALVQARWEFVNYSECLMTRIQRISLDYHFKVEQEAGSSTFAFFGFNGTAGVWRTSAIEEAGGWKDRTTVEDMDLAVRAGLKGWKFLYVGDIKVKSELPSTLRAYRH…	608	1827	10	9	9.08	68484.9	6	plas
	AsCslA6	PKA59441.1	MNAAGGHRMLPAAFIAEALEVVLSSAAVSLIRSGWAGIESAVVLPLMRTAVLLCMVMSAMVLVEKVAMGAISLYVKLARRGPDKVYEWYPLSLNSTVDGNDEEMGRGSPMLPQSCPNYFPMVLVQIPMYNEKEVYQKSIRAACDLVWPSHCIIIQVLDDSTDPFIKDLVKNECERWSKSGKNIRYETRNNRDGYKAGALKEGMKHSYVESCEYVAMFDADFQPPSDFLMRVMPFLIHNSDIALVQTRWRFVNANECLMTRIQEMSMDYHFKVEQESGSFAAAFFGFNGTAGVWRIMAINDAGGWKERTTVEDMDLAVRASLGGWKFLYVGDIQVKSELPSTFKAYRHQQHRWACGPANLFRKILPDIVSSKKASIWRKCHLIYNFFIARRIVSHGVTFF…	438	1317	7	6	8.42	49587.7	4	plas, E.R.
	AsCslA7	PKA59442.1	MRAAVFVPAIRVAVTLCLVMSVIMVWEKLFMGSVSLFVRLAGRRPRRLYRWEPIPEEDMELGSLAYPMVLVQVPIFNEREVYQVAIGAVCNLSWPSDRLIVQVLDDSTDLIVRELVKDECEKWLRKGVNINLETRDHRKGYKAGALKDGMRCSYVQKCEYVAIFDADHQPASDFLKQSIPFLMHNPQVALVQARWKFVNADECLMTRIQEMSMDYHFKVEQEAGSSTFAFFGFNGTAGVWRMCAIKEASGWNERTTVEDMDLAVRASLRGWKFIFVGDIKVRSELPSTFKAYKFQQHRWACGPANLFRKISMEIITAKKVSIWKKVYLVYSFFFARKIVSHNVTFFFYTIVIPVSIFFPEVSIPKWGVIYIPTTITILNSMGTPSSFHLVFFWVLFEQV…	502	1509	9	8	9.15	58000	5	plas，golg_plas
	AsCslA8	PKA50713.1	MLEALGFSVDSAAITERVLVKWEQARMLVVAPLMRGAVFLCLVMTMMILMEKLFVGIVCLVVKIFRIKPEKRYKWEPMRNAEDLEIGGPSYPMVLVQIPMFNEKEVYRLSIGAACNLDWPADRMMIQVLDDSTDTVVKDLVQLECQRWKNKGLNISYEYRDNRMGYKAGALKQGMTQYYAQECEYVAIFDADFQPESDFLKQTIPFLIHNPQVALVQTRWKFVNADECLMTRIQEMSLDYHFKIEQEAGSSVFSFFGFNGTAGVWRMSAIAEAGGWKDRTTVEDMDLAVRAGLAGWKFVYLGDINVKCELPSTFKAYRYQQHRWSCGPANLFKKMIKEIIANQKVSIGKKIHVIYSFFFVGKIVAHVSTFIFYCIVIPLSVLIPDVGIPFWGVVYVPTV…	542	1629	9	8	8.54	61983.9	5	plas, E.R.
	AsCslA9	PKA47560.1	MDQSLSSSAAAAAVLPDSSFPGASDDIAGQIGLIWDQVKSPVIVPALRVAAFLCLVMSVMLFAEKVYMAAVVIVVKLLGRRPERRYKYEPLHDDVELGGSAFPMVLVQIPMYNEKEVYKLSIGAACGLSWPSDRIIVQVLDDSTDPVIKDLVEMECWRWASKGINIKYEIRDNRNGYKAGALKEGMKHGYVKECDFVAIFDADFQPEPNFLSRTIPFLLHNPEIALVQARWKFVNANECLMTRMQEMSLDYHFTVEQEVGSYTYAFFGFNGTAGVWRVSALNEAGGWKDRTTVEDMDLAVRASLKGWKFVYLSDLKVKNELPSTFKAYRYQQHRWSCGPANLFRKMLMEIIRNKKVSPLKKVHVIYNFFFVRKIVAHIVTFVFYCVVIPATVLVPEVEI…	539	1620	9	8	8.9	61119.4	5	plas
	AsCslA10	PKA47100.1	MEARALGGATFLLLLASAASAAPAANGAGEMQAENRAVALAGSIVRNVKAMVRSTDGMLPNWYHSAWDAVRLRAIAPAMWAAVMVCLALSVMLMVEALFMSAVSLAVRLLQWTPEKRYKWEPLGGDLEAGSSSYPMVLIQIPMYNEKEWLLRNRCDLSCGIWEQVYKLSIGAACGLLWPSDRMIIQVLDDSTDPNIKDLVELECKIWASKGMNIAYEVRDNRKGYKAGALKEGMQHSYVEQCDYVAIFDADFQPESDFLTRTIPFLVHNPKLALVQSRWEFVNPNECLMTRIQRVTLDYHFKVEQEAGSSTYAFFGFNGTAGVWRISAIKGAGGWNDRTTVEDMDLAIRASLRGWKFVYVGDLKVMSELPSSFKAYRYQQHRWTCGAANLFRKTAFEIW…	588	1767	9	8	7.88	66279.1	6	plas
	AsCslC1	PKA50872.1	MSPSFDINKGTAVVVTMKNPNFSVLEVEDDPEAPEFPLVEKGRGKNAKQLTWVLLLKAHRAVGCLAWVATGLWALFGAIKKRVFLIQEVSAINDAEKPAKARVLLKFLKGLLILSVTILLLEVIAYWKGWHFQKLSIRLPENLHIPETAEIRSWLHSAYLSWLLFRSYYIAYSIQSLSKFCIVLFVIQSADRMILCLGCLWIKLKNIKPRIIEQDPEGAECDYPMVLVQIPMRNEKEVYEQSISAVCQIDWPRDRLLIQVLDDSDDESTKLLIRAEVSKWNQRGVNIVYRHRTVRTGYKAGNLKSAMSCDYVRDYEFVAIFDADFQPNPGFLKLTIPHFKGNPELGLVQARWSFVNKDENLLTRLQNINLCFHFEVEQQVNGVFLNFFGFNGTAGVWRI…	689	2070	5	4	8.89	78909.7	6	plas
	AsCslC2	PKA49180.1	MRTTGMRVAAAGPSPTLASYSSSSAFISIIEVRYLSPLFLIILDAEFLLGQIMLQTKAGMEKGLQMNKRKTDYLFVANSASAGILLGNNRQASNNGKQSIWVSLLKACEACYALKQLLESAFSSVLGGGSEKVGKPSRGGLFFRFIAGLLVFSLAVLALEVPAYLCGWHLQNPSIISLAEGSESIGWMHSAYLSWISFRANHIAYPFQMLSNFCILLFIIQLADRMILCLGCLWIKLRKIKPRIKCDIFKAQSDFPMVLIQIPMCNEIEVYDKSISAVCRLDWPVDRILIQVLDDSDDESIQHLVRDEVAKWKEKGVNIVYRHRSIRTGFKAGNLKSAMSCECVENYEYVAIFDSDFQPSPDFLKQTIPHFNGNPNLGLVQARWRFVNRDVNLLTRLQN…	696	2091	6	5	8.94	78364	5	plas
	AsCslC3	PKA54869.1	MTSRSPNYEFQEWWNRERERVLLSPELPEPSSSSAAPSSAATSWTSVSLDNHVAAPTAVAGGGSKSRSARQLSRHFLLLLRRAAFFVLVLPVRFFSLLLVAVRRAAAAPSDRPDHRLYRLTRIFLGLAVFFLLLEIAAYFKGWHFQPPSYAASGELLETIYASWLAIRANYLAPPVQTMANVCIILFLVQSLDRVALMVGCLWIRLRRLKPVAAIDGKREDLEGGREVKSEHPMVLVQIPMCNEREVNPYFDVSCIAVLSLAWIFVDVQGVGLIISFRCLRSWLLILVIATHSRMSRQAILHVSEVYQQSIAAVCIQDWPKEKMLVQVLDDSDDVDVQQLIKAEVQKWQQKGVHIVYRHRLIRTGYKAGNLKAAMSCDYVKNYEFVAIFDADFQPSPDF…	754	2265	7	6	9.19	85862.1	6	plas
	AsCslC4	PKA54242.1	MAPSFKWWSKETHRGTPVVVKMENPNWSISEISSLDDEEDVGGADEFSGVRKGGRGKNAKQITWVLLLRAHRAAGCLTYFASAAVGLASAVRRRVSSGRTDSESGASPAEGSPAVRRRFYSCIKIFLWLSIVLLAFEIVAYLKGWHITAADLRNFPDLHGISLPSSFGFRSLFGSIYSGWVRFRVDYLAPPLQFLANACVILFLIQSADRFILCLGCFLIRFKGIKPVPKAIGEDEEAGEHFPMVLIQMPMCNEREVYQQSIAAVCSIDWPKSNMLIQVLDDSDEPTTQALIKEEVEKWEQTGIRIVYRHRVIRDGYKAGNLKSAMSCSYVKDYEFVAIFDADFQPTPDFLKRTVPYFKGNDELALVQARWSFVNKDENLLTRLQNINLCFHFEVEQQV…	773	2118	5	4	8.58	80417.3	5	plas
	AsCslD1	PKA58848.1	MFSRKGPPPPAPTPAGPPPPRTRLSRYDMENDVSSVDVRNYRVQFPTTPDNRPLPSMAIPPAVVSAKTVPPTPEVASTTLAENNRRLSLVPSIKGGGFDDNRWLFETKGTYGYGSAIWPEDSGESDGGSGGAGEATPPVKEINDRPWRPLSRKVKIPAAILSPYRLLIVLRMAVLGLFLAWRITHKNEDAIWLWGMSVVCELWFAFSWLLDQLPKLCPVDRATDLSVLADKFDSDPSGKSDLPGIDVFVSTADPEKEPPLVTANTILSILAADYPVEKLSCFVSDDGGALLTFEAMAEAASFAAVWVAFCRKHAIEPRNPESYFALKRDPTKNKVRQDFVRDRRRLKREYDEFKVRINALPDSIRRRSDAFHAREEVKAARRRHEESAAGDAGEYLPDP…	990	2973	2	1	7.24	109571	6	plas
	AsCslD2	PKA55734.1	MSGALRESRSARMSSEQAIGRQPLGSASPPPPKVMFGRRTNSGRYISYSREDLESELGSSDFNGYHVQFPMTPDNQPMAVVPIDPAVSAKAEEHYVSSSLFTGGFNSVTRAHLMEKVTDSDPSRPPAAGNVASCAVEGCDGKVMCDERGDELLPCECEFKICRDCFEDAVKNGGKLCPGCKEPYKATDIEEVTRIAKERKAITVPRIPAAKAGARMERRLSLMRSMKSGAPGEFDHNRWLFETKGTYGYGNAIWPVEEERSVGSGGGGEGQPKEFVSKPWRPLTRKLKIPAAILSPYRLLIFIRMAVLGLFLAWRITHKNEDAIWLWGMSVVCEVWFAFSWLLDQLPKLCPVNRITDLSVLKDKFETPSPSNPTGKSDLPGVDVFVSTADPEKEPPLVT…	1163	3492	2	1	8.05	129476	8	plas
	AsCslD3	PKA53242.1	MQKQRNPPVPVPPPPQPVGRRIMFGSRTSSGKYISNSREDMDTDMSSVDIRNYRVQFPTKPDNRPTLPPAMSIPSVISSSVEEHYISSSLFTGGFNSVTRAHLMDKVTDSSPSGGARRTCAVEGCDGKVMSDERGEELLPCECDFKICRDCFSDEVENGGKLCPGCKEPYKATEIEEVARIAKERKAITVHPPRLPPPPQPEKAREATDRSLSIVRSIKGAEFDHNRWLFETKGTYGYGNVIWPEDSTAGNGEGDSAERPKEVVGKPWRPLTRKMKIPASVLSPYRLLIAVRLAALGLFLAWRISHKNKDAVWLWGMSVVCELWFAFSWLLDQLPKLSPVNRVTDLAVLKEKFESSSKSDLPGVDVFVSTADPEKEPPLVTANTILSILAADYPVERLT…	1135	3408	1	0	7.04	126782	8	plas
	AsCslD4	PKA62428.1	MKAEEQYVSNSLFTGGFNSVTRAHLMDKVIDSAVSHPQMAGAKGSACAMPGCDGRAMTDERGNDIHPCECRFKICRDCYLDALKDTGNCPGCKEPYRVAGDYDDDGDFDHNRWLFETQGTYGYGNAFWPKVTQHDDGGDRGMLGDGMPETSDKPWKPLTRRTPLPAAIISPYRLLMLVRFVTLFFFLAWRIKHPNDDAPWLWGMSVVCEVWFAFSWILDQAPKLHPVNRTTDLQVLKEKFETPAPANPTGRSDLPGVDFFVSTADPEKEPPLVTANTILSILAVQYPVEKVSCYISDDGGALLTFEAMAEAASFANMWVPFCRKHDIEPRNPETYFSLKGDPTKNKRRSDFVKDRRKVKREYDEFKVRINGLPDSIRRRSDAFNAREEMKMLKHIREKA…	976	2931	8	7	6.54	109595	7	plas
	AsCslD5	PKA62983.1	MAHRNSSPASSPVTITISSSSKLGGGGGGGVINRRSIGPSSPVPSQSLPTGIPISPSTGRLSSGGGGCARRYSIAEENASTEFVRYTVQIPSTPDHYQSSAPSESAAGVHRSYVSGTIFTGGYNCVTRGHIMNHSSDSPPVSNYAPMLCRMNGCDGEPFFSKSKQPPCECGFLICRDCHFECSGNGGKCPGCKEPYRLCEEEDLEPEADERDLPLTSVADFGFGRRLSVMKSLKGPADFDHSRWLFESRGTYGYGNALWPKDGHGDADEGGGDGFKGFDEPPNFGRNCRRPLTRKIGVSQAIISPYRLLIVIRLVALGFFLAWRIRHPNHEAIWLWAMSITCELWFAFSWLLDQLPKLCPVNRAADLAVLKERFESPSLRNPKGRSDLPGIDIFVSTAD…	1329	3990	6	5	8.56	146863	7	plas, E.R.
	AsCslD6	PKA46622.1	MSSSSSPPPKRSSVKFARRTSSGRIVSLPREEVDVGPELTSTSSGGANDYMNYTVLLPPTPDNQPYTASRTASSKSDDMPPTYSGGIATKRAGRRSGAAGDDDGRGGAGASKLERRMSVMKAQNKSMLVRSQTGDFDHNRWLFESKGTYGIGNAFCSPEAGSYEDDGSMSMPDFMDKPWKPLTRKVRVPAGVLSPYRLLGLVRMVALVGFVVWRITNPNPDAMWLWGLSTTCEIWFAFSWILDILPKFNPINRAADLAALREKFESPSPANPTGRSDLPGIDVFISTADPEKEPPLVTANTILSILATEYPVEKLTVYVSDDGGAMLTFEAMAEASSFAEVWVPFCRKHCIEPRNPDSYFNLRVDPTKNKKQPDFVKDRRWIKREYDEFKVRINGLPET…	1040	3123	2	1	8.62	115242	6	plas
	AsCslD7	PKA50083.1	MASNHALRTSWSARIPPPGSDPPPAGGGGGKLSVTFGRRTHSGRYISYSRDDLDSELGSGDYSKEFLSYHVHVPPTPDNQPMDSTGAGKLDPSISARVEEQYVSNSLFTGGFNSVTRAQLMDKVIDSEASHPQMAGAKGSSCAVPGCDDKVMRDERGNDILPCECDYKICRDCFVEAVQIDGTCPGCKEPYKAMDVSEVVANAKKDDDLRRSQLSLPPPPGMSKMERRLSLMKSLNYARSLTRSQTGDFDHNRWLFETKGTYGYGNAIWPKENDGDGDEDGQPVELASKPWRPLTRKLKVAAAILSPYRLLIFIRMAILGLFLAWRIKHKNEDAIWLWGMSVVCEIWFAFSWLLDQLPKLCPINRATDLAVLKEKFEAPSPSNPTGKSDLPGIDVFVST…	1160	3483	3	2	6.88	129562	8	plas
	AsCslH1	PKA61511.1	MVEAKLLPLHEKIPRKNTPVRLADILILFLLFALLFYRLSSFRSRGVGPVWLLAFSCEAFFTFIWFLFLNSRWTPVIFRTYPNRLYNKIECGDVPAVDMFVTTADPKLEPPVVTVNTVLSMLAAEYPANRLACYVSDDGGSPVTYYALLEASRFAELWVPFCRRYEVEVRAPFVFFSREPDVSDDLPASFAQDWKFMKNEYQEMTRRIEDHIDEKKVSRLKDEKFIDFLNSERGNHPSIVKVIRKNKEGKDGIPHLIYISREKRPKHPHHFKAGAMNALIRVSGVMTNAPFMLNVDCDMFTYNPKAILHGMCLLLGSNEAASYAFAQAPQLFYGALKDDPFGNQLEVLQKSFGGGLSGIQGPIYGGTGCIHRRKVIYGSAPHKQDSDGMSYKDLRRIFG…	744	2235	9	8	8.58	83420.6	7	plas
	AsCslE1	PKA49154.1	MGSSEQGKEGRLFEIRGGKGRLWWWFYVGSVLLGFVLIWVYRAAHLPEAGEKGRWAWTAVFAAELWFGFYWLLTLSVRWNPIYRFPFRDRLSQRFEDKLPGVDIFICTADPTIEPPTIAINTVLSVLAYDYPSEKLSVYLSDDGGSILTFYGMLEASRFAKSWIPFCKKFGVEPLSPAAFFSRSAISAHDPGFSEWSAMEKLYKDMERRINAAVEAGDISEEIKAQHEAFSEWNFATNSKDHQPIVKILVDGRDRKARDVEGYALPTVVYMAREKRPKYHHNFKAGALNALLRVSAEISNGPIILNLDCDMYANSASSIRDALCFFMDEERGHDYAFVQYPQRFTNSTKHNLYASFMTIIQQNSDALKVDFPGLDGQGGPAYTGTGCFHRRECLQGKIF…	740	2226	8	7	7.14	83494.1	8	plas
	AsCslG1	PKA52038.1	MTAAPVILTLDCDMHSNDPIAPLRALCYFLDPAIAPTLAYVQFPQRFLGLNSGDIYGGEMRRVFRIDPLGMDGLRGVGNFGTCCFFSRRSLYGPPPAAPTNDESKVRSADWPLSSESVLRRAHEAAGCRYENSEEWGNRIGFRYGSLVEDYFTGFRMQCEGWRSVFCDPVERPAFLGQAPKSLIDVLRQYRRWTMGLYQKPSPTKASSSPATPPAMVELHTHHAHPRILFNRLHIFVYAAALLALLYRHTALLESRPVASSLLLLLADLVLALMWLFSQGFRWRPLLRQEFPDRLSAAAAAGSVWLPALDVFVCTADPYKEPPVSVASTALSAMAFDYPAGRLSVYVSDDGCSELTLLAFIEAAKFARYWLPFCREKGIMERSPEAYFESGNGDGDVEE…	503	1512	5	4	6.87	56531.7	2	chlo, plas
	AsCslG2	PKA52036.1	MVVIDTWQYFVHRTLHMNSFLYKHIHSKHHKLIVPYACGAQYLHPLEGLFFDGLAGTLAFVASGMTPRTATFFISFATVKAIDDHSELWVSWNPLHLLFRNNSAYHRIHHQPYGMKFNFSNPFFVTWDKLLGTSFAYSLQDRAAGGLEASIRLENPNSLRKLAPTTASSSPATPPAMVELHTHHAHPRTIFNRLHFFVYAAALLALLYRHTALLVSRPAPSSLLLLLADLVLALMWLFSQGFRWRPLIRREFPDRLSAAAAAGSVELPALDVFICTADPYREPPVSVASTALSAMAFDYPASRLSVYVSDDGCSELTLLAFIEAAKFARYWLPFCREKGILERSPEVYFESGNGDGDEEMKIMYERLMDKIEGAVQKGYVDDGLISSPGDQEIFKKWKS…	765	2298	6	5	8.39	86980.7	8	plas, cyto_plas
P. equestris	PeqCesA1	XP_020571542.1	MAVEGETRMHAKHENGQVCQICGDGVGNTVEGDVFVACDVCGFPVCRPCYDYERKHGNQCCPQCKTKYKRHKGSPPIHGEEADEVDADDASDFDYPSGNQDQKGADKMIGWHMNYEKSRNHGLPKYDSGEIPRNNIPMLTHSRSQELSGELPGASPDHMMSPSDVGKRVHSLPYVNHSPNPSREFSGGFGNVAWKERVDGWKMKQDKNAPPVATNVTSTARHAPSEGRAVTDIDAATDYNMEDALFNDETRQPLSRKVSIPSSRINPYRMVIALRLVILCIFLHYRITNPVRNAYALWLLSVICEIWFAMSWILDQFPKWFPVNRETYLDRLAIRYDREGEPSQLAAVDIFVSTVDPLKEPPLVTANTVLSILAVDYPVDKVSCYVSDDGAAMLTFEAL…	1076	3231	14	13	7.1	121140	8	plas
	PeqCesA2	XP_020582259.1	MEANAGLVAGSHNRNELVVIRRDGEPGPKPLEHLSGERCHICGDDVGLTLDGDLFVACNECAFPICCTCYEYERREGSQVCPQCKTRFKRLKGCARVAGDEEEDDVDDLENEFNFVGREKKDGQYLAEFMMQGHMSYGRGFVEIPQPFHPMPQIPLLTNGQMVDDIPPEQHALVPSFMGGGGRRIHPLPYFDPSLPAQPRSMDPSKDLAAYGYGSIAWKERMKNWKQKQDQLQMRNQNGAKDWDNDGDGPLMDEARQPLSRKLPISSSQINPYRMIIIIRLVIVGFFFHYRVTHPVPDAYALWLISVICEIWFAVSWILDQFPKWIPIERETYLDRLSLRYDKEGLPSQLDPIDIFVSTVDPMKEPPLVTANTVLSILAVDYPVDKVSCYVSDDGAAML…	1085	3258	14	13	7.23	122963	8	plas
	PeqCesA3	XP_020591540.1	MEASSGLVAGSHNRNELVLIRGHEERKQIRALNGQVCEICGDEVGLTVDGDLFVACNECGFPVCRPCYEYERREGSQLCPQCKTRYKRIKGSPRVEGDDEEEDIDDLDHEFNIEDEQNKKQIQHMSPPPAAKLTAEAMLHGKMSYGRGPEDGDNETPQFPPIITGNRSRTVSGEFPISNGHSHGDFPSSLHKRVHPYPVSEPGSERWDEKKDGGWRDRMDEWKSKQGFLGGDPEDIDPDMPIVDEARQPLSRKVPIASSKINPYRMVIVLRLVVLAFFLRYRILHPVHDAYGLWLTSVICEIWFAISWILDQFPKWFPIDRETYLDRLSLRYEMEGEPSMLSPVDIFVSTVDPLKEPPLVTANTVLSILAVDYPVDKVSCYVSDDGASMLTFEALSEAA…	1050	3153	13	12	6.5	119110	8	plas
	PeqCesA4	XP_020571504.1	MEANAGMVAGSYKRNELVMIRREGDSAPKPLKNLNGQICQICGDTIGLNEKGDVFVACNECAFPVCRPCYEYERKEGNKCCPQCKTRYKRHIGSPRVEGDDEEDDVDDLDNEFSHPKATNKATNPWSGGREEVVELSSSSRHEPYHRILRLTSGQQFSGEMTDATPDNLSIRSQSGPLGSHEKRGPTYLDPSLPVPVRIVDPSKDLNSYGLGSVDWKERVEGWKLKQDKNIMHVPSKYIDGKGDIEGTGSNGEDLQMADDARQPLSRVVPLPSNQLNLYRLVIICRLIILCFFFQYRVTHPVPNAYPLWLTSVICEFWFAVSWLLDQFPKWYPINRETYLDRLALRYDRDGEPSQLVSIDVFVSTVDPLKEPPLITANTVLSILAVDYPVDKVSCYVSD…	1086	3261	14	13	6.7	122470	6	plas
	PeqCesA5	XP_020592923.1	MDQFIFPESLSPLKSRPMNQSGDVSLYGYGSIAWKNAENWKKRLNMQQKKGVGNCALQRNNLDFDECEADALIMDEARQPLSRKLPIASKKINPYRLVIILRLITICFFFHYRLLNPVTNAYALWLTSVICEFCFAISWILDQLPKWHPIERETFLDRLSLRYENEEGKEESQLADIDVFICTVDPKKEDPLMAANAVLSILSVDYPADKVSCYVSDDGAAMLTFEALSETSLFAKKWVPFCKKFNIEPRAPEWYFSQKMDYLKGKIDPAFVGARRAMKREYEEFKVRINGLISASHKVPEEGWTMQHGAPWPGNNAQDHPGMVQVFLGHGDSLDANGDNLPRLVYVSREKRPGFNHHRKAGAMNALIRVSGVLSNAPFILNLDCRHYINNSKALREAM…	600	1803	9	8	8.79	68206.4	2	nucl, cyto
	PeqCesA6	XP_020576475.1	MVESGVPLCSTCGDIVGFISSSSGEAFVACPSCNYPLCRSCVEEEIREGRESCLRCGELYGHVGGKESMKDLESGEHVTLSSHLQDDQVGAVHARNFSNLSATESELNDAYGNPIWRNRVQSWKEKKNSKKENKKELKKTQVPSEQQMETKEFEEAGQPFSAIIPISRNKLTLYRAVIIMRLIILGLFFQYRITNPVDSAYGLWLTSVICEVWFAFSWVLDQFPKWSPIGRETYIDTLAARYEMEGEPCELAAVDFFVSTVDPLKEPPLITANTVLSILAVDYPVEKVSCYVSDDGAAMLTFEAMAETAEFARKWVPFCKKYLIEPRAPEFYFSQKFDYLKDKVQPSFVKERRAMKRDYEEYKVRINALVAKAQKTPEDGWVMQDGTPWPGNNTRDHPG…	980	2943	13	12	6.13	110345	6	plas, vacu
	PeqCesA7	XP_020575972.1	MEASAGLVAGSHNRNELVVIRREGEPGPKPLQQLSGQICQICGDDVGLTVDGELFVACNECAFPICRTCYEYERREGNQVCPQCKTRFKRLKGCARVAGDEEEDGVDDLENEFNFVGRNREDGQYIAESMLQGHMSYGRGDSEFPQVFHTMPMVPLLTNGQMVDDIPPEQHALVPSFMGGGGKRIHPLPFSDLNLPVQPRSMDPSKDLAAYGYGSVAWKERMENWKQKQEKLHPSRNENGGKDWDNDGDGPDLPLMDEARQPLSRKLPISSSQINPYRMIIIIRLVIVGFFFHYRVTHPVPDAYALWLISVICEIWFAVSWILDQFPKWLPIERETYLDRLSLRYEKEGQPSQLAPIDIFVSTVDPMKEPPLVTANTVLSILAVDYPVDKVSCYVSDDG…	1090	3273	14	13	6.89	123109	8	plas
	PeqCesA8	XP_020578953.1	MDSRGGFVVGLEEGREVGEMKFCRICSDEVGLNDNGEVFVACGDCGFPVCRPCYEYERREGSQSCPHCNTRYKRQKGSLRVEGDEDDEVGQAESLEEVQLNSRQQAQDHHKFDEQSLKSEQAHQWRPNGAAYSSFGSVAGKDLEGEREMESKMEWTERLEKWKAMQEKRGLTDKDEDDNNDHDIEEDYMLTAEARQPLWRKVPIPSSRINPYRIVIILRLLILAFFLRFRITTPATDAFPLWLTSVVCEIWFAFSWILDQFPKWFPVTRETHLDRLSARFESRLSPVDLFVSTVDPLKEPPIITANTVLSILSVDYPVDKVSCYVSDDGSSMLLFDALAETAEFARRWVPFCKKHAVEPRAPEFYFSEKIDYLKDKVQPSFVKERRAMKREYEEFKVRM…	1017	3054	12	11	8.39	116787	6	plas
	PeqCslA1	XP_020571644.1	MEGANNLSLPISLVRAYEYVHVPMNKLSTHIWMTLSWMREVVILPTIKAIFVALLWMREVVVLPVMKVVLAACLTMLVLVMIEKMTMGFVSLYAKIFRRKAEKIYKCDPIEDDEELGSLVYPMVLVQIPMYNEKEVYHLSIRAACKMTWPTDRIIIQVLDDSTDLITKELVNEECNKWQTKGKNIHYVRRENRKGYKAGALKDGMKVEYAQLCEYVAMFDADFQPEPDFLIKTIPFLIHNPRLALVQARWKFVNADECMMTRMQEMSMDYHFKVEQQAGSTSCKFFGYNGTAGVWRIQAINDAGGWEDRTTVEDMDLAVRASLKGWKFVYNGSIKVKSELPSTFKAYRYQQHRWSCGPAVLFKKMFWEVIFAKKASFLKKLYLIYSFFLTRRILAHIVT…	559	1680	5	4	9.22	64826.7	6	plas, cyto_plas
	PeqCslA2	XP_020583711.1	MSPSFDWWSKDKHRGTPVIVKMENPNWSISEISSPDDGDADEFSGVRKGGREKNAKQITWVLLLKAHRAAGSLTYLASAAFHLAAAVRRRVSSGRTDADESPALRRRFYSCIKVFLWLSIFLLAFEIAAYLKGWHIRAPDLPSISLPSSVGFRSLFVAIYSGWVRFRAEYIAPPLQFLANACVVLFLIQSADRFILCLGCFWIRFKGIKPVANSVSNDVEMGDYFPMVLIQMPMCNEREVYHQSISAVCKLDWPSSNMLIQVLDDSSDPTTQTLIKEEVEKWAETGVPIVYRHRVIRDGYKAGNMKSAMNCSYVKDYEFVAIFDADFQPAPDFLKRTVPHFKGNDDLALVQARWSFVNKDENLLTRLQNINLCFHFEVEQQVNGIFINFFGFNGTAGVW…	684	2055	5	4	8.83	78145.8	5	plas
	PeqCslA3	XP_020581340.1	MESGTSSATLGILPETFQLGRDDIAGQIALIWEQVKAPVIVPLLRVATFLCLVMSVMLFVEKVYMAVVIVAVKLSGRRPERRYKWEPLQEDLELGNSAFPMVLVQIPMYNEKEVYKLSIGAACGLSWPSDRIIIQVLDDSTDPIIKDLVVMECERWASKGINIKYEIRDNRNGYKAGALKEGMKHSYVKSCDFVAIFDADFQPEPDFLTRTIPFLVHNPKLGLVQARWKFSNSNECLMTRMQEMSLDYHFTVEQEVGSSIYSFFGFNGTAGVWRISALNEAGGWKDRTTVEDMDLAVRASLKGWKFVYLSNLKVKNELPSTFKAYRYQQHRWSCGPANLFRKMLMEIVRNKKVSLFKKIHVIYNFFFVRKIVAHIVTFVFYCVVIPATVLVPEVEVPKW…	536	1611	9	8	9.16	61104.8	5	plas, E.R.
	PeqCslA4	XP_020575676.1	MEAFFIKAKRYRPFAGSMGGAFNLIFSSTVTVLPDQFTVLWKRFSSEVVVPVIRVAVVLCLIMSTMLLIEKLSMGLVSLYVKIFRRKPEKIYKWKKIEEDEEQGSLAFPMVLVQIPMFNEKEVYKLSIGAVCNLVWPSDRIIIQVLDDSTELITRDLVQNECEKWRRKGINIDYISRDNRNGYKAGAMKEAMDLPYVQICEYVTIFDADFQPASDFLMRTVPFLIHNPEIALVQARWKFVNADDCLMTRIQEMSLNYHFKVEQQSGSSTVAFFGFNGTAGVWRIAAINEAAGWKERTTVEDMDLAVRATLAGWKFVYTGNIKVKSELPSTFKAYRFQQHRWSCGPANLFKKMALEILWAKNVSPQKKFYLIYNFFLARRIISHIVTFLFYCVVIPLSVL…	544	1635	10	9	9.11	62971.9	6	plas, E.R.
	PeqCslA5	XP_020586732.1	MRNVFPAAFVLAATIAACEATSSAPSGLTRGPFLLQQTHSHPPPSSSILFRPSKAFDTTSALVAKCARVIGLSVSDGFESFFQSVGDALPEQFFSVWTLVRAKALAPVLKVLVAACLFMSVMLVVDITSMALVSLAVKLLRFRPETRYKWEPIKSDEETGSLAYPMVLVQIPMYNEREVYKLSIGAVCALTWPPDRIIIQVLDDSTDPAIKDLVALECKIWASKGMNITYEVRENRKGYKAGALKKGMEYTYVEQCEFVAIFDADFRPGADFLMRTIPYLVSNSQIALVQARWEFVNYSECLMTRIQRISLDYHFKVEQEAGSSTFAFFGFNGTAGVWRIPAIEEAGGWNDRTTVEDMDLAVRAGLKGWKFLYIGDIKVQSELPCTFKAYRHQQHRWTC…	565	1698	10	9	8.42	63865.4	3	plas
	PeqCslA6	XP_020586731.1	MRNVFPAAFVLAATIAACEATSSAPSGLTRGPFLLQQTHSHPPPSSSILFRPSKAFDTTSALVAKCARVIGLSVSDGFESFFQSVGDALPEQFFSVWTLVRAKALAPVLKVLVAACLFMSVMLVVDITSMALVSLAVKLLRFRPETRYKWEPIKSDEETGSLAYPMVLVQIPMYNEREVYKLSIGAVCALTWPPDRIIIQVLDDSTDPAIKDLVALECKIWASKGMNITYEVRENRKGYKAGALKKGMEYTYVEQCEFVAIFDADFRPGADFLMRTIPYLVSNSQIALVQARWEFVNYSECLMTRIQRISLDYHFKVEQEAGSSTFAFFGFNGTAGVWRIPAIEEAGGWNDRTTVEDMDLAVRAGLKGWKFLYIGDIKVQSELPCTFKAYRHQQHRWTC…	582	1749	10	9	8.71	65177.8	5	plas
	PeqCslA7	XP_020586730.1	MRNVFPAAFVLAATIAACEATSSAPSGLTRGPFLLQQTHSHPPPSSSILFRPSKAFDTTSALVAKCARVIGLSVSDGFESFFQSVGDALPEQFFSVWTLVRAKALAPVLKVLVAACLFMSVMLVVDITSMALVSLAVKLLRFRPETRYKWEPIKSDEETGSLAYPMVLVQIPMYNEREVYKLSIGAVCALTWPPDRIIIQVLDDSTDPAIKDLVALECKIWASKGMNITYEVRENRKGYKAGALKKGMEYTYVEQCEFVAIFDADFRPGADFLMRTIPYLVSNSQIALVQARWEFVNYSECLMTRIQRISLDYHFKVEQEAGSSTFAFFGFNGTAGVWRIPAIEEAGGWNDRTTVEDMDLAVRAGLKGWKFLYIGDIKVQSELPCTFKAYRHQQHRWTC…	601	1806	10	9	8.71	67610.8	5	plas
	PeqCslA8	XP_020571640.1	MEGRTLGPAFLVLLVSAAAAPAGDSGRESPAANGVLFLAVSISRGVQSMVVSADRMLPSRYRAVWVAFRKAVIAPAMRAAVALSLVLSVMLLAEVVFMSFVSLAVKLFRLKPEKRYKWEAISGDLETGSSDYPMVLVQIPMYNEKEVYKLSIGATCGLSWPSDRLIVQVLDDSTDPEIKDLVELECKIWASKGMNIMYEVRDNRKGYKAGALKEGIEHTYVHQCDYLVIFDADFQPESDFLVRAIPFLVHNPKLALVQARWEFVNPNECLMTRIQRMTLDYHFKVEQEAGSSTYSFFGFNGTGGVWRISAIKEAGGWNDRTTVEDMDLAVRASLKGWKFLYVGDLKVKSELPGSFAAYRHQQHRWTCGASNLLRKSAFEIWTTKGVSLWKKLYLLYSFF…	571	1716	9	8	8.59	64078.8	5	plas
	PeqCslA9	XP_020575678.1	MIHDYVKDCDYVAMFDADFQPESDFLKRTVPFLIHNPEIALVQTRWTFVNADECMMTRMQEMSLDYHFKVEQEAGSSAFSFFGFNGTAGVWRISTIADAGGWKDRTTVEDMDLAVRSGLAGWKFVYVGDVKVKCELPSTFNAYRYQQHRWSCGPANLFKKMAMEIITNKKVSIGKKFHLIYSFFFVGKIVSHVCTYVFYCVVIPLSVLIPEVEVPLWGVVHVPTIITLLKSVGTPSSFHLVILWVLFENVMSLHRIKAATIGILEVGRVNEWIVTRKLGDATKTKPSMEVIVQESQDLVQVTVKEPLLVEYKNPQIRIWQRFHGAELWMGAFLFMVAFYDVTCIKKGYFVYLFLQSAAFFIIGFDYIGTTVKNC	374	1125	8	7	7.6	42837.1	4	plas, E.R.
	PeqCslA10	XP_020575677.1	MIHDYVKDCDYVAMFDADFQPESDFLKRTVPFLIHNPEIALVQTRWTFVNADECMMTRMQEMSLDYHFKVEQEAGSSAFSFFGFNGTAGVWRISTIADAGGWKDRTTVEDMDLAVRSGLAGWKFVYVGDVKVKCELPSTFNAYRYQQHRWSCGPANLFKKMAMEIITNKKVSIGKKFHLIYSFFFVGKIVSHVCTYVFYCVVIPLSVLIPEVEVPLWGVVHVPTIITLLKSVGTPSSFHLVILWVLFENVMSLHRIKAATIGILEVGRVNEWIVTRKLGDATKTKPSMEVIVQESQDLVQVTVKEPLLIEYKKPQIRIWQRFHGAELWMGAFLFMVAFYDVTCIKKGYFVYLFLQSAAFFIIGFDYIGTTVKNC	374	1125	8	7	8.03	42865.2	4	plas, E.R.
	PeqCslC1	XP_020578474.1	MEEFNEPFIKANNPAKKPIWSFILKAHEASIALKNQFPIPISTKTGKQGKRSFLFSFISGLLLCSSLVLTLETVAYWNGWYLENPKSIEKEGWMHLTYLSWIIFRARYISFPVQILSNFCIVLSVIQSMDRIILCLGCIWIKIKNIKPRTECGAFKAEADFPMVLVQLPMCNEKEVYEQSISAACQLDWPNDRILIQVLDDSDDERIHLLIQAEVSKWSQRGVNIIYRHRLSRSGFKAGNLKSAMSCDYVKNYEFAAMFDADFQPGPDFLKKTVPHFNGNPNLALVQARWSFANNDENLLTRFQYINLCFHFEVEQQVNGAFFNFFGFNGTAGVWRIKALEDCGGWLDRTTVEDMDIAVRAHLCGWNFILLNDVRVLCEAPESYEAYQKQQHRWHSGPI…	622	1869	6	5	8.65	71347.6	5	plas
	PeqCslD1	XP_020574611.1	MFLGKKNRGPPPPPPPRMTFGDVENDMSSVDFRNYRVQFPMTPDNGPLSVSMEPINPLVSSKIEEHYVSSSLFTGGFNSVTRAHLMDKMTDSDPAAVDAATKSLICAVEGCDGKVMRDERNAALLPCECEYKICRECFDDAVRNGRSVCPGCKEPYKATDLDEVARIAREKKGIAVRRLPAPPPKEEVIMDRRLSVVRSMKGGDFDHNRWLFETKGTYGYGNAIWPEEAVESDGSGDGEGGADGSVAEKAPAKELISKAWRPLTRKLRIPAAVLSPYRLLIIIRMGVLGLFLAWRITHKNHDAIWLWGMSVVCEIWFAFSWLLDQLPKLSPVNRITDLKVLKDKFESPSPQNPTGKSDLPGVDVFVSTADPEKEPPLVTANTILSILAADYPIEKLSCY…	1149	3450	6	5	0	0	8	plas
	PeqCslD2	XP_020574612.1	MFLGKKNRGPPPPPPPRMTFGDVENDMSSVDFRNYRVQFPMTPDNGPLSVSMEPINPLVSSKIEEHYVSSSLFTGGFNSVTRAHLMDKMTDSDPAAVDAATKSLICAVEGCDGKVMRDERNAALLPCECEYKICRECFDDAVRNGRSVCPGCKEPYKATDLDEVARIAREKKGIAVRRLPAPPPKEEVIMDRRLSVVRSMKGGDFDHNRWLFETKGTYGYGNAIWPEEAVESDGSGDGEGGADGSVAEKAPAKELISKAWRPLTRKLRIPAAVLSPYRLLIIIRMGVLGLFLAWRITHKNHDAIWLWGMSVVCEIWFAFSWLLDQLPKLSPVNRITDLKVLKDKFESPSPQNPTGKSDLPGVDVFVSTADPEKEPPLVTANTILSILAADYPIEKLSCY…	1150	3453	6	5	7.28	128222	8	plas
	PeqCslD3	XP_020575971.1	MSSAPARKPTVKFARKTSSGRYVSLSREDMDLTNYTVQMPPTPDNQPIDDTVSAAGERFGGAGKYAGSRPPLPGDNRRLTPCATPECDGSVEKDEQGRDVHPCDCGFKICNDCFSDAQRNGEINCPGCKEAYKVPEFDDNESSFSSVPPAPLHWTANRSMSASQSSQPANFDHSQWLYETQATYGYRNAFWSKDEAYVEGGSAGAGGEDGIGIPDGASDNEWRPLARRIPISAAIISPYRLLILIRLITLGFFLTWRIKHKNQDAIWLWGMSVVCEIWFAFSWILDQLPKLHPINRSTDLIALQNQFDPFPSTPSDLPSVDVFVSTADPDKEPPLVTSNTILSILAADYPVDKISCYLSDDGGSLLTFEAMAEAAAFAALWVPFCRKHDIEPRNPESYF…	1065	3198	8	7	6.17	118775	8	plas
	PeqCslD4	XP_020577630.1	MEVVPLNPDRSKKAAEGFDGDVPAAKFGRKMKRGAAGDFDCNHLLFGTKGTYGYGNAIREEEDEAGERESFDGKTWRPLTQKLKIPAAILSPYRLLIGVRAAALALFLTWRITHKNGDAIWLWGISLVCELWFALSWLIDQLPKLSPIDRAADLSLLHQKFESPSPSNPTGKSDLPSIDIFVSTSDPDREPPLITANTILSILAADYPVEKLTCYLSDDAASLLTFESIAQAASFASLWVPFCRKHRIEPRNPDSYFSLNRDPYKNKLRPDFVRDRRRVKREYDEFKVRINSLLESIRRRSDGFQAEEELKASSIDPTVKIPKATWMADGSHWPGAWANSAANNSPGDHSAIIQVMLKLPQDHPILGGAAVIDLSEVDIRLPMLVYASREKRSVSNHHK…	913	2742	2	1	8.6	102323	6	plas
	PeqCslD5	XP_020578775.1	MSSSSPPKSKPPTKHTPQTSRDDVESLPELTSISSGGPNDFQNYTIFMPPTPDNQPYTAVGSSSTKSEDLPPPPYANAAKQTNQRGGGAAEKPERRSSXTKTQKSMLFRTQTSDFDNNRWLYESRGTYGIGNAFCSQDGGLDEDGGVNMKDFLEKPWKPLTRKVRLPAAILSPYRLLVLARLVCLIAFLIWRISNTNTDALWLWGLSTTCEIWFAFSWLLDILPKINPINRAADLAALQEKFETSSPSNPTGRSDLPGIDVFISTADPEKEPPLVTANTILSVLATEYPVEKLTIYVSDDGAALLTFEAMAAAASFAQLWVPFCRKHCIEPRNPDSYFNLKIDPTKNKKQPDFVKDRRWIKREYDEFKVRINGLPETIRKRSRALNSKAQKQAANLAKE…	1019	3060	5	4	7.83	114146	8	plas
	PeqCslD6	XP_020579245.1	MANKNQALRATWSTRIPPPATSTQTVTFGRRTMSGRNISYSRDDLGSELGGGDHSKEFLSYHINIPPTPDNQPMDSAASANPDPSISARVEEQYVSNSLFTGGFNSVTRAQLMNKVIDSESSHPQMAGAKGSSCAVPGCGSKVMSDERGNDILPCECGYKICRDCFVEDLKANGTCRGCKEPYKAKDMDEVIAKEKPQLSLQFSLAGMSKMERRLSLMKSRNYARSLTRSQTGEFDQNRLLFETKATYGYGNAIWPRENDGDGGSGQPAELVCKPWRPLTRELKIPAAILSPYRLLIFIRMAILGLFLAWRIRHKNEDAIWLWGMSVVCEIWFAFSWLLDQLPKLCPVNRTTDLLVLKEKFESPSPSNPSGKSDLPGIDVFVSTADPEKEPPLVTANTI…	1142	3429	3	2	8.06	127726	8	plas
	PeqCslD7	XP_020579369.1	MATSSSVPATKSIPNPGGAGSVSQGGRKETGASSGQSVKFAHRTPSGRYVSLSRDEIELSGDYVSLSFNIPPTPDNQPMAEAADAESMAVKAEEQYVSNSLFTGGFNSVTRAHLMDKVIDSAVTHPQMAGSKSSSSCAMPACDGKLMTDDRGNDIYPCCCRFKICGECYLDALNGTGNCPGCKEPYRTAGEHGDTTPAPPLPSPSKNLEHNFPDRSKSLLFRRQTGDEADFDQNRWLFETQRTYGYGNAFWPKGGEEEEDEEDGGGGKGMGGWGEEGMPEMNDKPWKPLTRVVPMPAAIIQPYRLLMVVRFAALFFFLGWRIQHPNEEAMWLWGMSVVCEVWFAFSWLLDQAPKLHPINRLTDLWVLKEKFETASPANPTGRSDLPATDFFVSTADPDK…	1157	3474	5	4	5.93	129002	6	plas，golg_plas
	PeqCslD8	XP_020582967.1	MMYPEQNQGKPPTVPTAASQPKVAFGRRTPSGRYISYSREDLESELGSVDFNNYHVQFPMTPDNQPMEVVPVDSYVSAKAEEHYVSSSLFTGGFNSVTRAHMMDKVTDSNQSRSAATEASTCAVEGCDGKVMCDERGEEMLPCECEFKICRDCFEDALKNGGRQCPGCKEQYKATDVEDVSRIAKERKAITVPRISASKAGARMERRLSMMRSMKGGGTSEFEHNRWLFETKGTYGYGNAIWPEEDVGGHGGGGDEGHPKDFVSKPWRPLTRKLKIPAAILSPYRLLIFIRMVVLGLFLAWRIKHKNPDAIWLWGMSVVCELWFAFSWLLDQLPKLSPVNRATDLSVLKDKFETPTPTNPTGKSDLPGVDIFVSTADPEKEPPLVTANTILSILAAEYP…	1130	3393	5	4	7.49	126685	8	plas
	PeqCslD9	XP_020598308.1	MAAQRTSSLVSPATITISSGGKGEGVTNRRSMGPSSPATGRSFSTTNPTSPISGKLSSGGGRRYSTAEEAESTEFVRYTVQIPATPDHHLSSVAPESVPFPERSYISGTLFTGGFNCITRGHVINSSADSPRVLNHAGVLCRTIGCDGEPFFDRSKQPPCECGFTICKDCYLECNSNGGKCPGCKEPYRLSEEEDLESETEGCLPLTSMADFGMGRRLSMMKSVKGPADFDHNRWLFETKGTYGYGNAVWPKDGNGDGGGAGGFKGFEEPPNFSARNRRPLTRKVCVSQAIISPYRLLIVIRLVALGFFLAWRIRHPNNDAIWLWAMSITCELWFAFSWLLDQLPKLCPVNRATDLSVLKERFESPSLRNPKGRSDLPGIDVFVSTADPEKEPPLVTAN…	1148	3447	3	2	8.59	128467	5	plas
	PeqCslD10	XP_020590245.1	MNLNVFHFQVMLKLPSTEPLHGLVEEAEQAIDFSQTDIRLPMLVYISREKRPGYDHNKKAGAMNALVRASAVMSNAPFILNLDCDHYIYNSNAAREGMCFMMDRGGENICYIQFPQRFEGIDPSDRYANSNTVFFDGNMRALDGLQGPVYVGTGCLFRRFALYGFDPPSITDYSSRCDRADDTEMLQKPLTAADFDNFLDPNLLPKRFGNSAALAESIPVAEFQGRPLADHPAVKYGRPPGALVVPRPPLDPANVAEAVSVISCWYEDKTEWGDRVGWIYGSVTEDVVTGYKMHNRGWHSAYCITKRDAFRGSAPINLTDRLHQVLRWATGSVEIFFSRNNALLATRRLMFLQRVAYLNVGIYPFTSAFLLVYCFLPALSLFSGQFIVQTLNVSFLIYL…	585	1758	2	1	6.39	65394.5	6	plas
	PeqCslE1	XP_020584289.1	MEGMEESGLFEMKRGKGRAWWWLYAASMQLGLLMIWLYRILHLPEAGEKGRWAWMAMFAAELWFGFYWILNLSVRWNPIYRYTFKDRLSLRFEVKLPRIDVFICTADPTIEPPIVVINTVLSVLAYNYPPKKLSVYLSDDGGSIITFYALLEASNFAKLWIPFCKKFDVKPLSPSLFFSKSSVQIHDQSFSEWAAMKKTYEEMESRIAAAMKLGDISEEIKAVHEGFAEWSSKTSSKDHQAIIKILIDGRDENARDSAGFAMPTIVYMAREKHPKYQHNFKAGALNALLRVSEKITNGPIVLTLDCDMCATDPNSIRDSLCFFMDEERGHEYAFVQFPQSFINLTKHDLYARAFKIVHKVYFPGLDGLGGTMFTGSCCFHRRDCLNGREYSKVSKIVMN…	734	2205	8	7	8.16	83686.5	7	plas
	PeqCslE2	XP_020584357.1	MEGGLFEMKEGRRRAWWWLYVGSMLLGLLMIWVYRISHLPEAGEKGRWAWMAMFAAELWFGFYWILTLSVRWNPIYRYTFKDRLSHRYEDKLPSVDVFICTADPIIEPPRLVINTVLSVLAYDYPPEKLTVYLSDDGGSIFTFYALLEASRFAKSWIPFCKKFNVQPMSPSLFFSKSSITELDPSFSEWTAMEKLYKDMESRIENAIKIGDISKEIKAEHEGFSEWSSKITSKDHQAIVKILIDGRDQNSRDSDGFAMPTVIYMAREKRPTYHHNFKAGALNALLRVSAKISNGPIILTIDCDMYANNVGSIRDALCFFMDEQRGHKYAFVQFPQTYKNTTKHDLYSSSLRIIQQVDFPGLDGQGGPLFIGSCCFHRRDCLNGRIYSELSNIELKGEIP…	743	2232	9	8	8.04	85070	7	plas, vacu
	PeqCslE3	XP_020584358.1	MEGGLFEMKEGRRRAWWWLYVGSMLLGLLMIWVYRISHLPEAGEKGRWAWMAMFAAELWFGFYWILTLSVRWNPIYRYTFKDRLSHRYEDKLPSVDVFICTADPIIEPPRLVINTVLSVLAYDYPPEKLTVYLSDDGGSIFTFYALLEASRFAKSWIPFCKKFNVQPMSPSLFFSKSSITELDPSFSEWTAMEKLYKDMESRIENAIKIGDISKEIKAEHEGFSEWSSKITSKDHQAIVKILIDGRDQNSRDSDGFAMPTVIYMAREKRPTYHHNFKAGALNALLRVSAKISNGPIILTIDCDMYANNVGSIRDALCFFMDEQRGHKYAFVQFPQTYKNTTKHDLYSSSLRIIQQVDFPGLDGQGGPLFIGSCCFHRRDCLNGRIYSELSNIELKGEIP…	743	2232	9	8	8.04	85070	7	plas, vacu
	PeqCslE4	XP_020594803.1	FSKYCPFLYGFGRTKLGLQMGYSIYCLWAINSIPVLIYVIIPAICLHNEIFLFPNVFSFWFIPFAFVIALSYIISLWESLIHGDTLKAWWNEQRIWLYKRTTSYLFALADTILKLIGIRNLAFVITPKVVDEEASKRYEKEIIEFGSTSPMFTILSTIAMLNLFCFVGGIGRVIIYEAGGALSSLFLQFLLSGSLVLINLPIFEASFLRKDNGRIPMGTTISSIAIVLAAYSISMFLDKKLLMGAVYFLKEG	252	759	2	1	8.81	28537	5	plas
	PeqCslG1	XP_020591562.1	MAPQLHTSQIHPLTTLNRLHFLLYSISILLLLYHHTATPSSFLLLFANAFLAVMWLLSQGLRWRTLCRREFPDRVPQVISGKGYPALDVFVCTADPYKEPPVRSASTALSALAFDYPSDRLSVYVSDDGGSELVLFAFLEAARFARHWLPFCRGNGIMERSPEAYFQSGNGHGGAEEMKVMFENLKERVDYAMEKGCVDLSLVSSMEEKEIFKKWKNFSRIDHPSIIQVLLESNKDKDISGNPLPNLIYISREKRPASPHNFKAGALNALLRISEIMTNAPLILTLNCDMCSNDPNTPQRALCYFLDDQLSPNLSFVQFPQRFGAGLNKNDIYAGEFRRVFILGSFGFDGLQVANYVGTGCFFSRRSFYSLPPAVVAFSDEVRLPGSLLSSEFVLLKAH…	714	2145	6	5	8.01	81007.8	7	plas
	PeqCslH1	XP_020592925.1	MAGVATYMGTLLYRLQVVSSYCLVFHYFATYTGISRRYGRSCNVHGYVVIPPSGCVVILSCVSLLCNVYWNFTAYVDFAWSLAAMSGGRLKLVDDGRKVLVSDCRSGRESPPPLSPCSLSSLRAAPNWVCLTAFFCEAWFTFVWLLYLNAKWNPVIYKAYPHRLLSQFGLNELPAVDLFVTTADPDLEPPIITVNTVLSLLAADYPANRLACYISDDGGSPITYYSLTEASKFASRWIPFCRKYDVKIRAPFMYFSEDPNQSSLGLSLDFLRDWKAIKNDYEELKQRIENVGKSHLPPHRGDDYVEFSNIERGNHQSIVKILWENKDEIDGISHLIYVSREKRPKHLHHFKAGAMNVLTRVSALMTNAPFILNVDCDMFANNHQVILHGMCLLLGLDEE…	624	1875	10	9	7.79	69989.3	3	chlo, cyto
	PeqCslH2	XP_020596958.1	ILQILWENKDEIDGISHLIYVSREKRPKHLHHFKAGAMNVLTRVSALMTNAPFILNVDCDMFANNHKVILHGMCLMLGLDEEASCGYAQLPQRFHGTLKDDPFGNKLEVLQKFVGEGIAGIQGPLNGGTGSFHRRKIIYGCSPSQLEGQEKTTHESFPCKELKRVFGNSEELIQSTNVTIMQEAKPGLSFNTEVSSKIEIAKQVAASTYEQNTSWGKEIGWMYGSMNEDVLTGIRIHSMGWKSAHFDPNPAGFLGLSPSGGPESLTQYKRWATGLLEILIDRQGPLQGTLTKRLQFRQCLAYVLLSTWALRSIPELIYALLPAYCLISGTSFLPKASEREFLLVATLFASYIIYCVAEFKLCGKSYREWWNNHRMQRITPITAFLFGFLSVVFKLLGVS…	515	1548	6	5	8.75	57049.1	6	plas
	PeqCslH3	XP_020592931.1	MQASEREFLLVAALFISYIIYCVAEFKQCGKSCREWWNNHRMQRITPITAFLLGFLSVVLKFLGVSDTVFEVTRKDHSPQTGLVEPGRFTFDRSPIFISGTAVVLVHIMAAGMVLLRRAGWGIGGEAKWSGLGEMVCCGWILMAFWPFVRGLFGTGRYGIPWSVVIKAGAFSLLFFRLSMRY	182	549	1	0	9.62	20518.3	5	plas, vacu
D. officinale	DofCesA1	rna-XM_020830019.2	MEANAGMVAGSLKRNEFVMIRREGESGPKPLKNLNGQICQICGDTIGLTEKGDVFVACNECAFPVCRPCYEYERKEGNKCCPQCKTRYKRHIGSPRVEGDDDEDDVDDLDNEFNHPKVINKAANPWSSGGREEVVELSSSSRHEPYHRILRLTSGQQVSGEMTDATPDNLSIRSQSGPLGSHEKRGPTYLDPSLPVPVRIVDPSKDLNSYGLGSVDWKERVEGWKLKQDKNIMHVPSKYVDGKGDMEGTGSNGEDLQMVDDARQPLSRVVPIASNQLNLYRLVIICRLIILCFFFQYRVTHPVPNAYPLWLTSVICVLVCCVMAAGSIPKMVSNQSETYLDRLSLRYDREGEPSQLVPIDVFVSTVDPLKEPPLITANTVLSILAVDYPVDKVSCYVSD…	1086	3261	16	15	6.7	121975	8	plas
	DofCesA2	rna-XM_028698806.1	MEGESCMLASVDFFVSTVDPLKEPPLVTANTVLSILAVDYPVEKVSCYVSDDGAAMLTFEAMAETAEFATKWVPFCKKYLIEPRAPEFYFSQKFDYLKDKVQPSFVKERRAMKRDYEEYKVRINALVAKAQKTPEDGWVMQDGTPWPGNNTRDHPGMIQVFLGHSGAHDIEGNELPRLVYVSREKRPGYQHHKKAGAMNALVRVSAVLTNAPYILNLDCDHYVNNSKAVREAMCFMMDPQVGPHLCYVQFPQRFDGIDRSDRYANRNIVFFDVNMKGLDGIQGPVYVGTGCVFNRQALYGYGPTSLPTLPKSSFCSWCCSCCCCCPSKKASKDKNESFKDSRREDLNAAIFNLKEIDNYDEYERSMLISQMSFEKSFGLSSVFIESTLMENGGLPESVN…	737	2214	10	9	6.27	82859.6	6	plas, vacu
	DofCesA3	rna-XM_028698805.1	MPEVPRSWETIFSYHSYISYEMEGESCMLASVDFFVSTVDPLKEPPLVTANTVLSILAVDYPVEKVSCYVSDDGAAMLTFEAMAETAEFATKWVPFCKKYLIEPRAPEFYFSQKFDYLKDKVQPSFVKERRAMKRDYEEYKVRINALVAKAQKTPEDGWVMQDGTPWPGNNTRDHPGMIQVFLGHSGAHDIEGNELPRLVYVSREKRPGYQHHKKAGAMNALVRVSAVLTNAPYILNLDCDHYVNNSKAVREAMCFMMDPQVGPHLCYVQFPQRFDGIDRSDRYANRNIVFFDVNMKGLDGIQGPVYVGTGCVFNRQALYGYGPTSLPTLPKSSFCSWCCSCCCCCPSKKASKDKNESFKDSRREDLNAAIFNLKEIDNYDEYERSMLISQMSFEKSFG…	758	2277	10	9	6.11	85463.5	6	plas
	DofCesA4	rna-XM_020847107.2	MMESGIPLCSTCGELVGFSSSSSDEVFVACSNCNYPLCRSCLEEEIRENRESCLRCGEPYFHAGGPKKLGNHFQLSFLYLITNPVDSAYGLWLTSVICEVWFAFSWVLDQFPKWSPICRETYIDTLSSRYEMEGESCMLASVDFFVSTVDPLKEPPLVTANTVLSILAVDYPVEKVSCYVSDDGAAMLTFEAMAETAEFATKWVPFCKKYLIEPRAPEFYFSQKFDYLKDKVQPSFVKERRAMKRDYEEYKVRINALVAKAQKTPEDGWVMQDGTPWPGNNTRDHPGMIQVFLGHSGAHDIEGNELPRLVYVSREKRPGYQHHKKAGAMNALVRVSAVLTNAPYILNLDCDHYVNNSKAVREAMCFMMDPQVGPHLCYVQFPQRFDGIDRSDRYANRNI…	868	2607	11	10	5.79	97737.5	6	plas
	DofCesA5	rna-XM_020847080.2	MEASAGLVAGSHNRNELVVIRREGEPGPRPLQHLSGQICHICGDDVGLTADGELFVACNECAFPICRTCYEYERREGNQVCPQCKTRFKRLKGCARVAGDEEEDDVDDLENEFNFVGRNKVDGQYLAESMLQGHMSYGRGDVEFPQVFHAMPTVPLLTNGQMVDDIPPEQHALVPSFMGGGGKRIHPLPFSDPSLPVQPRSMDPSKDLAAYGYGSVAWKERMEHWKQKQEKLHMSRTENGGKDWDNDGDGPDLPLMDEARQPLSRKLPISSSQINPYRMIIIIRLVIVGFFFHYRVTHPVPDAFALWLISVICEIWFAVSWILDQFPKWLPIERETYLDRLSLRYEKEGQTSQLAPIDIFVSTVDPMKEPPLVTANTVLSILAVDYPVDKVSCFVSDDG…	1090	3273	14	13	6.92	122920	8	plas
	DofCesA6	rna-XM_020829579.2	MEASAGLVAGSHNRNELVVIRRDGEPGPKPLEHLSGQICQICGDEVGLTADGELFVACNECAFPICRTCYEYERREGSQVCPQCKTRFKRLRGCARVAGDEEEDDVDDLENEFNFVGRDKRDGQYLAEFMMQGHMSYGRGGDVESPQIFHAMPQVPLLTNGQMVDDIPPEQHALVPSFMGGGGKRIHPLPFSDPSFPVQPRSMDPSKDLASYGYGSIAWKERMENWKQKQEKLQMHINENGVRDWDNDGDGPDLPLMDEARQPLSRKLPIPSSQINPYRMIIIIRLVIVGFFFHYRVTHPVPDAYALWLISVICEIWFAVSWILDQFPKWIPIERETYLDRLSLRYDKEGLPSQLSPIDIFVSTVDPMKEPPLVTANTVLSILAVDYPVDKVSCYVSDD…	1091	3276	14	13	7.04	123193	8	plas
	DofCesA7	rna-XM_020822139.2	MEANMEWRERLEKWKAMQEKRGLTDKEEEDDNDQEIEEDYMLMAEARQPLWRKVPIPSSRINPYRIVIIIRLVVLAFFLRFRITTPADDAFALWLISVICEIWFAFSWILDQFPKWLPVTRETYLDRLSARFESRLSAVDLFVSTVDPLKEPPIITANTVLSILAVDYPVEKVSCYVSDDGSSMLLFDALAETAEFARRWVPFCKKHAVEPRAPEFYFSEKIDYLKDKVQPSFVKERRAMKREYEEFKVRMNSLVAKAQKKPEEGWVMQDGTPWPGNNTRDHPGMIQVYLGSQGALDVEGKELPKLVYVSREKRPGYQHHKKAGAMNALVRCSAVLTNAPFILNLDCDHYINNSKAIREAMCFLMDPQLGKKLCYVQFPQRFDGIDLNDRYANRNVVFF…	904	2715	11	10	8.68	103178	8	plas
	DofCesA8	rna-XM_020841847.2	MAAEGETRMHGKHENGQVCQICGDGVGNTVEGDVFVACDICGFPVCRPCYDYERKHGNQCCPQCKTKYKRHKGSPPIHGEEGDEVDADDSSDFDYPSGNQDQKQKPADKMIGWHMNYEKGGNHGFPKYDSGEIPRNNIPLLTHSRSQELSGELPGASPDHMMSPGDVGKRVHQLPYVNHSPNPSREFSGGFGNVAWKERVDGWKMKQDKNVPPMATNVTSHAPSEGRAVTDIDAATDYNMEDALFNDETRQPLSRKVSIPSSRINPYRMVIALRLVILCIFLHYRITNPVRNAYPLWLLSVIDLVRNVVDTGSVPQVVSCKPETYLDRLAIRYDREGEPSQLAAVDIFVSTVDPSKEPPLVTANTVLSILAVDYPVDKVSCYVSDDGAAMLTFEALSET…	1073	3222	16	15	6.8	120382	6	plas
	DofCesA9	rna-XM_020816047.2	MPYKTHPIPCSHLRLSLPFSHTPLHYCLPFPMEASSGLVAGSHNRNELVLIRGHEEPKTLRALNGQVCEICGDEVGLTVDGDLFVACNECGFPVCRPCYEYERREGSQLCPQCKTRYKRIKGSPRVEGDDDEEDIDDLEHEFNIEDEQNKKQNQHMSPPPATKLTAEAMLYGKMSYGRGPEDGENDAPQFPPIITGTRSRTVSGEFPISNGHSHGDFSSSLHKRVHPYPVSEPGSERWDEKKEGGWRDRMDEWKSKQGLLGGDPEDIDPDMAMIDEARQPLSRKVPIASSKINPYRMVIVLRLVVLGFFLHYRILHPVQDAFGLWLTSVICEIWFAISWILDQFPKWFPIDRETYLDRLSLRYEMEGEPSMLSPVDIFVSTVDPLKEPPLVTANTVLSI…	1081	3246	13	12	6.62	122500	8	plas，golg_plas
	DofCesA10	rna-XM_020847106.2	MMESGIPLCSTCGELVGFSSSSSDEVFVACSNCNYPLCRSCLEEEIRENRESCLRCGEPYFHAGEKDSLKDLESVEHVTMASRLQDDQDDGVHARNLSNLSMTESELNDVSGNPIWKNRVQSWKEKKIKKNADKKALKKTQVPLEQQMEAKESQEAGKPFSAIIPISRNKLTPYRAVIILRLIILGLFFHYRITNPVDSAYGLWLTSVICEVWFAFSWVLDQFPKWSPICRETYIDTLSSRYEMEGESCMLASVDFFVSTVDPLKEPPLVTANTVLSILAVDYPVEKVSCYVSDDGAAMLTFEAMAETAEFATKWVPFCKKYLIEPRAPEFYFSQKFDYLKDKVQPSFVKERRAMKRDYEEYKVRINALVAKAQKTPEDGWVMQDGTPWPGNNTRDHPG…	980	2943	13	12	6.03	110590	6	plas, vacu
	DofCesA11	rna-XM_028698667.1	MGAGRGLVAGSGKEFVVINAEDSWREKPLQVLGSGVCQICGEHIEILEFNNIKEFFVACNECAFPVCRPCYEYERREGDQVCPQCKTRYKRQKGSRRVDGDEEEDEADDLDHEFSLCNANWISSGSKFDIQNKSDWWSSHSNIGAGTSDIYHSNSKNNTGFPCITYGEVDGHDPQALIVPSSVNSRDSLDQVLCQAESSTALQPRPMNKSRDMSLYGYGSIAGKNTVENWKRKQLHMQQKTGAGGCAFQEDYMDYEEGDSDTLICRMDEARKPLSRKLPIASKKINPYRIVIILRLIIIGFFLHYRLLNPVENAYALWLISVICEVCFTVSWLLDQFPKWYPIERETFLDRLSLRYEKEEEQSQLADIDVFINTEDPKKEHPLITANAVLSILAVDYPA…	541	1626	8	7	5.63	61528.7	2	plas，golg_plas
	DofCslA1	rna-XM_020828005.2	MEMVSSELFQGASNDIAGQIGLMWDQVKAPVILPLLRVAVFLCLVMSLMLFVEKIYMTVVIVVLKLFGKRPEKLYKWEPLRDDLELGSSAFPMVLVQIPMYNEKEVYKLSIGAACGLSWPSDRIIIQVLDDSTDSVIKDLVEIECQRWASKGINIRYEIRDNRNGYKAGALREGMKHSYVKNCDFVAIFDADFQPESDFLLRTLPFLIHNPEVGLVQARWKFVNANECLMTRMQEMSLDYHFTVEQEVGSSMYAFFGFNGTAGVWRISALNEAGGWKDRTIVEDMDLAVRASFKGWKFVYLSNLKVKNELPCTFKAYRYQQHRWSCGPANLFRKMFMEIIKTRETLLKKVHVIYSFFFVRKIVAHIVTFIFYCVVIPSTVFLPEVHIPKWGSIYIPSII…	528	1587	9	8	8.98	60666.3	5	plas
	DofCslA2	rna-XM_020817384.2	MESVTSSAAMAALPETFQEARDDIAGQIGLIWDQVKAPVIVPLLRLTAFLCLVMSVMLFVEKVYMAIVIVGIKLSGRRPDRRYKWEPLREDLELGNSAFPMVLVQIPMFNEKEVYKLSIGAACGLSWPSDRIIIQVLDDSTDPIIKDLVVMECERWASKGINIRYEIRDNRNGYKAGALKEGMKHSYVKNCDFVAIFDADFQPEADFLSRTVPFLVHNPQLGLVQARWKFSNSNECLMTRMQEMSLDYHFTVEQEVGSSMYSFFGFNGTAGVWRISALNEAGGWKDRTTVEDMDLAVRASLKGWKFVYLSDLKVKNELPSTFKAYRYQQHRWSCGPANLFRKMLMEIIRNKKVSPFKKVHVIYNFFFVRKIVAHIVTFVFYCVVIPATVLVPEVEIPKW…	536	1611	9	8	9.08	61122.6	5	plas
	DofCslA3	rna-XM_020838280.2	MEGSTNLSLQISLARAYQYILVPTDRLLLRIWAALLWMKDVVILPAMKSVMAALLWLKEVIILPLMKVILAVCLVMLVFVFIEKVLMGFTSLYVKIFCRKPEKIYKCSPIEEDEELGSLAYPMVLVQIPMYNEKEVYQLSIRAACNITWPADRLIIQVLDDSTDLIIKELVYEECNRWLKKGKNIKYERRDNRKGYKAGALKIGMKHDYVQICEYVAMFDADFQPEPDFLIRTIPFLIHNPNLALVQARWKFVNADECMMTRLQEMSMDYHFKVEQESGSTSCGFFGFNGTAGVWRIQAINDAGGWEDRSTVEDMDLAVRATLRGWKFVYVGSIKVKSELPSTFKAYRYQQHRWSCGPAVLFKKLFWEILLAKKASFLKKFYIFYSFFFARRIVTHFVT…	559	1680	10	9	9.13	64684.7	5	plas, E.R.
	DofCslA4	rna-XM_020838281.2	MEGVITFSLYEHIRMLIDKLLYHIWMTLLWMRVVVILPIARKIIVALMWTRRVMILPLMKAMLVICLVLLVLVMMQKTTMGFASLYSKIFRRRPERIYKCHSIEEDEELGSLAYPLVLVQIPMYNEKEVYQFSIRAACNIMWPTDRVIIQVLDDSTNPMIKELIYEECNRWLKKGKNIKYVRRDNRKGYKAGALKMGMKHDYVQICEYVAMFDADFQPEPDFLIRTIPFLIHNPNLALVQARWKFVNADECMMTRMQEMSMDYHFKVEQESGSTTCGFFGYNGTAGVWRIQAINDAGGWEDRTTVEDMDLAVRATLRGWKFVYVGSIKVKSELPSTFKAYRYQQHRWSCGPAVLFKKLFWEILLAKQVSFLKKFYIIYSFFIARRIVTHFVTFFFFCVF…	552	1659	10	9	9.29	64699.9	5	plas
	DofCslA5	rna-XM_020838292.2	MEAWPLRAAFLMLLVSAAATAAAGEGGRESTAVSGALFLAGSIPRGVEAMVVSTERMLPHWYRVAWATLRKAAVVPAMKVAVSLCLVLSVMLLVEVVFMSFVSLAVKLFRLTPEKRYKWETISADLETGSSDYPMVLVQIPMYNEKEVYKLSIGATCGLSWPSERMIIQVLDDSTDPEIKDLVELECKIWASKGMNITYEVRDNRKGYKAGALKEGMQHSYVEQCDYVVIFDADFQPESDFLMRAIPFLVHNPKLALVQARWEFVNPYECLMTRIQRMTLDYHFKVEQEAGSSTYAFFGFNGTGGVWRISAIKDAGGWNDRTTVEDMDLAVRASLQGWKFVYVGDLKVKSELPSSFSAYRHQQHRWTCGAANLLRKSVFEIWMTKDVSLWKKLYLLYSF…	572	1719	9	8	6.58	64724.4	5	plas
	DofCslA6	rna-XM_020830743.2	MLELIGGLSIDLKGIEVVLATKWKQIRMIIVAPLLRVAVLICLVMTLMIFVEKLLVAFICLVVKVFKLKPEKRYKWKPMSPETSDLESGVQSYPMVLVQIPMYNEKEVYKLSIGAACNLDWPADRMIIQVLDDSTDPVVKDLVEKECKIWKSKGLNIRYEVRNNRKGYKAGALKEGMTHYYVKDCDYVAMFDADFQPESDFLKRTVPFLIHNPQIALVQTRWTFVNADECLMTRMQEMSLDYHFKIEQEAGSSAFAFFGFNGTAGVWRISTIADAGGWKDRTTVEDMDLAVRSGLAGWKFVYVGDVKVKCELPSTFKAYRYQQHRWSCGPANLFKKMILEIIANKKVSTWEKIHLIYNFFFVGKVVAHASTYIFYCVMIPLSVLIPEVELPLWGVAYVP…	550	1653	9	8	8.94	62803.3	5	plas, vacu, E.R.
	DofCslA7	rna-XM_028699893.1	MLEFIDLEGIEEVLLTKWKQIRVNIVAPLLRVAVLICLIMIVMIFVEKVFVGFICLVVKVFKLKPEKRYRWEPMRPETSDLEIGVLSYPMVLIQIPMYNEKEVYKLSIRAVCNLDWPSDRMIIQVLDDSTDPVVKDLVGLECEIWKSRGLNINHEVRNNRKGYKAGALKDGMLHYSVKDCEYVAIFDADFQPESDFLKRTVPFLIHNSEIALVQTRWKFVNANECMMTRMQEMSLDYHFKIEQEAGSSAFSFFGFNGTAGIWRISTIADAGGWKDRTTVEDMDLAVRSSLDGCKFVYAGDVKVKCELPSTFKAFRYQQHRWSCGPANLFKKMILEIIANKKVSTWKKIHLIYNFFFVGKIVAHTSTYIFYCIVIPLSVLIPEAEIPLWGVAYIPTIITL…	516	1551	9	8	8.7	59350.8	4	plas, E.R.
	DofCslA8	rna-XM_020830740.2	MLEFGSLSIDLEGIEEVLLTKWKQIRVNIVAPLLRVAVLICLIMTLMIFVEKVFVGLICLVVKVFKLKPEKRYRWEPMRPETSDLEIGVLSYPMVLVQIPMYNEKEVYKLSIRAVCNLDWPSDRMIIQVLDDSTDPVVKDLVGLECKIWKNRGLNINHEVRNNRNGYKAGALKDGMLHYSVKDCEYVAIFDADFQPESDFLKRTVPFLIHNPEIALVQARWKFVNANECMMTRMQEMSLDYHFKIEQEAGSSAFSFFGFNGTAGVWRISTIADAGGWKDRTTVEDMDLAVRSSLDGWKFVYVGDVKVKCELPSTFKAYRYQQHRWSCGPANLFKKMILEIIANKKVSTWKKIHLIYNFFFIGKIVAHTSAYIFSCIVIPLSVLIPEVEIPLWGVAYIPT…	549	1650	9	8	8.9	62969.1	5	plas
	DofCslA9	rna-XM_020844197.2	MVVLPAIKVMIWLCLAMSLMLVVEKLSMAVTVLCVKLYRPLRPHRVYRWEPLPAIAGDDDPELGSYVYPAVLVQIPMFNEREVYHLSIGAACALTWPSDRLIIQVLDDSTDKTIRDLVQAECERWTKKGVSIHYISRDNRNGYKSGALREAMDFDYVKTCDFVAIFDADHQPPSDFLMQTIPFLIHNPDLALVQARWKFVNADECLMTRIQEMSLNYHFVVEQESGSSTIAFFGFNGTAGVWRISAVDEAKGWKDRTTVEDMDLAVRACLEGWKFVYVGDLNVRSELPSTYKAYRYQQHRWACGPACLFRKMASEIMRAKKASIWRKLFLIYNFFFARRIVSHIVTFFFYCVIIPLSVFFPEVKVPVWGVVLIPSIITFLNAIGTPSSMHLMLIWIFFE…	497	1494	9	8	8.32	57409.5	5	plas，golg_plas
	DofCslA10	rna-XM_020839333.2	MEASNAGGGSRHLLASLLAFILGGANNYYVEEGEEEEESEVVIRKVVQWIRWAWEVVRESALVPALRLAVAMCLVMSVIMVLEKIFMGAVSLFVRLAGRSPSKVYRWEPFPDHFDEEMQQGSIDNHPMVLIQIPLFNERQELVKDECEKWKRNGININLETRDHRKGYKAGALKDGMKSSYVQKCEYVAIFDADHQPTCDFLKQTIPFLIHNPKIALVQARWKFVNADECLMTRIQEMSLDYHFKVEQEAGSSTFAFFGFNGTGGIWRIMAIKEAGGWNERTTVEDMDLAVRASLKGWKFIFAGHIKVKSELPCTFKAYRYQQHRWSCGPANLLRHMTFEIIAAKNATIWKKLYLLYSFFFARKIICHNVTFFFYTIVIPISIFFPQVVIPKWAVVYIP…	531	1596	9	8	8.87	60970.2	5	plas，golg_plas
	DofCslA11	rna-XM_020839332.2	MEASNAGGGSRHLLASLLAFILGGANNYYVEEGEEEEESEVVIRKVVQWIRWAWEVVRESALVPALRLAVAMCLVMSVIMVLEKIFMGAVSLFVRLAGRSPSKVYRWEPFPDHFDEEMQQGSIDNHPMVLIQIPLFNERQVYNVAIRAACNLLWPSDRLVIQVLDDSTDFVVRELVKDECEKWKRNGININLETRDHRKGYKAGALKDGMKSSYVQKCEYVAIFDADHQPTCDFLKQTIPFLIHNPKIALVQARWKFVNADECLMTRIQEMSLDYHFKVEQEAGSSTFAFFGFNGTGGIWRIMAIKEAGGWNERTTVEDMDLAVRASLKGWKFIFAGHIKVKSELPCTFKAYRYQQHRWSCGPANLLRHMTFEIIAAKNATIWKKLYLLYSFFFARKII…	564	1695	10	9	8.76	64714.5	5	plas
	DofCslA12	rna-XM_028692376.1	MFQDAGGQRMPLQAASIAEALELLLSSTASARALIGRGWGWMRSLLVVPVVRVAVLLCLVMSVMMLVEKLSMGVISLFVKLARRSPDRVHRWQPLTLVSATDEEMGMENGNHQQQSSFFPMVLVQIPMYNEKEVYQKSIGAACDLEWPSDRIIIQILDDSTDPFIKDLVKTECERWHKMGKSIKYETRNNRHGYKAGALKEGMKHSYVQSCEFVAIFDADFQPSSDFLMRAMPFLIHNPDIGLVQARWRFGTAGVWRIMALNEAGGWKERTTVEDMDLAVRASLGGWKFLYVGNIQVKSELPSTFKAYRHQQHRWACGPANLFRKMLTDIVHAKKVSFWRKCHVLYNFFIARRIISHCVTFFSYCVVIPLSVFFEEVEVPKWAVFYVPTIITLLNSVGT…	519	1560	9	8	8.86	59431.5	5	plas, cyto_plas
	DofCslA13	rna-XM_020839337.2	MRNVFPAVIYLAATTAACEVTSAAASSLTLGPLLRQLTYSRPPSSILLRPSTAISITSALAAKCARVIGLSVSDTLELFFHSAGAALPEQFFAVWSLVRTKALAPVLMVLVAACLFMSVMLMVEVTSMATVSLAVKLLRCRPEKRYKWEPIKADEETGSLAYPMVLVQIPMYNEKEVYKLSIGAVCALTWPQDRIIIQVLDDSTDPAIKDLVALECKIWASKGANITYEVRDNRKGYKAGALKKGMEYTYVQQCEFVAIFDADFRPGSDFLMRTIPYLVSNSHIALVQARWEFVNYSECLMTRIQRISLDYHFKVEQEAGSSTFAFFGFNGTAGVWRIPAIEEAGGWKDRTTVEDMDLAVRAGLKGWKFLYVGDIKVKSELPCTFKAYRHQQHRWTCGA…	599	1800	10	9	9.05	67263.7	6	plas, E.R.
	DofCslA14	rna-XM_020839336.2	MEASNAGGGSRHLLASLLAFILGGANNYYVEEGEEEEESEVVIRKVVQWIRWAWEVVRESALVPALRLAVAMCLVMSVIMVLEKIFMGAVSLFVRLAGRSPSKVYRWEPFPDHFDEEMQQGSIDNHPMVLIQIPLFNERQVYNVAIRAACNLLWPSDRLVIQVLDDSTDFVVRELVKDECEKWKRNGININLETRDHRKGYKAGALKDGMKSSYVQKCEYVAIFDADHQPTCDFLKQTIPFLIHNPKIALVQARWKFVNADECLMTRIQEMSLDYHFKVEQEAGSSTFAFFGFNGTGGIWRIMAIKEAGGWNERTTVEDMDLAVRASLKGWKFIFAGHIKVKSELPCTFKAYRYQQHRWSCGPANLLRHMTFEIIAAKNATIWKKLYLLYSFFFARKII…	470	1413	9	8	8.49	53993.8	3	plas，golg_plas, vacu
	DofCslA15	rna-XM_020839335.2	MEASNAGGGSRHLLASLLAFILGGANNYYVEEGEEEEESEVVIRKVVQWIRWAWEVVRESALVPALRLAVAMCLVMSVIMVLEKIFMGAVSLFVRLAGRSPSKVYRWEPFPDHFDEEMQQGSIDNHPMVLIQIPLFNERQVYNVAIRAACNLLWPSDRLVIQVLDDSTDFVVRELVKDECEKWKRNGININLETRDHRKGYKAGALKDGMKSSYVQKCEYVAIFDADHQPTCDFLKQTIPFLIHNPKIALVQARWKFVNADECLMTRIQEMSLDYHFKVEQEAGSSTFAFFGFNGTGGIWRIMAIKEAGGWNERTTVEDMDLAVRASLKGWKFIFAGHIKVKSELPCTFKAYRYQQHRWSCGPANLLRHMTFEIIAAKNATIWKKLYLLYSFFFARKII…	484	1455	10	9	7.58	55785.6	1	plas，golg_plas, vacu
	DofCslA16	rna-XM_020839350.2	MEASNAAVIGGGGGGEHLLASILFRIFGRGKRYYGEKEVVMKVVQWIRSACFVVREWALVPGLRVLVVACLIMSVIMVLDKIFMATVSLFVRLARRSPSKVYRWEPFADQVDEEMQQESIDSYPMVLIQIPLFNERQVYHVAIRAACNFSWPSDRLVIQVLDDSTDLVVRELVKEECEKWIRKGININLETRDNRKGYKAGALKDGLTCSYVQKCEYLAIFDADHQPAPDYLKQAIPFLIHNPKIGLVQARWKFANADECLMTRIQEMSMDYHFKVEQEAGSSTFAFFGFNGTAGIWRIIAVKEAGGWNERTTVEDMDLAVRASLKGWKFVYVGDIKVKSELPCTFKAYRYQQHRWACGPANLFRHMFLEIIKAKDVTIWKKFYLIYSFFFARKIVAHN…	563	1692	10	9	9.11	64700.7	6	plas, vacu, E.R.
	DofCslA17	rna-XM_020839343.2	MPLQAASIAEALELLLSSTASARALIGRGWGWMRSLLVVPVVRVAVLLCLVMSVMMLVEKLSMGVISLFVKLARRSPDRVHRWQPLTLVSATDEEMGMENGNHQQQSSFFPMVLVQIPMYNEKEVYQKSIGAACDLEWPSDRIIIQILDDSTDPFIKDLVKTECERWHKMGKSIKYETRNNRHGYKAGALKEGMKHSYVQSCEFVAIFDADFQPSSDFLMRAMPFLIHNPDIGLVQARWRFVNANECLMTRVQEMSMDYHFKVEQESGSSAAAFFGFNGTAGVWRIMALNEAGGWKERTTVEDMDLAVRASLGGWKFLYVGNIQVKSELPSTFKAYRHQQHRWACGPANLFRKMLTDIVHAKKVSFWRKCHVLYNFFIARRIISHCVTFFSYCVVIPLS…	547	1644	10	9	8.56	62599.1	5	plas, vacu, E.R.
	DofCslA18	rna-XM_020839341.2	MFQDAGGQRMPLQAASIAEALELLLSSTASARALIGRGWGWMRSLLVVPVVRVAVLLCLVMSVMMLVEKLSMGVISLFVKLARRSPDRVHRWQPLTLVSATDEEMGMENGNHQQQSSFFPMVLVQIPMYNEKEVYQKSIGAACDLEWPSDRIIIQILDDSTDPFIKDLVKTECERWHKMGKSIKYETRNNRHGYKAGALKEGMKHSYVQSCEFVAIFDADFQPSSDFLMRAMPFLIHNPDIGLVQARWRFVNANECLMTRVQEMSMDYHFKVEQESGSSAAAFFGFNGTAGVWRIMALNEAGGWKERTTVEDMDLAVRASLGGWKFLYVGNIQVKSELPSTFKAYRHQQHRWACGPANLFRKMLTDIVHAKKVSFWRKCHVLYNFFIARRIISHCVTFF…	556	1671	10	9	8.56	63590.2	5	plas, cyto_plas
	DofCslA19	rna-XM_020839349.2	MEAASNAAVIGGGGGGEHLLASILFRIFGRGKRYYGEKEVVMKVVQWIRSACFVVREWALVPGLRVLVVACLIMSVIMVLDKIFMATVSLFVRLARRSPSKVYRWEPFADQVDEEMQQESIDSYPMVLIQIPLFNERQVYHVAIRAACNFSWPSDRLVIQVLDDSTDLVVRELVKEECEKWIRKGININLETRDNRKGYKAGALKDGLTCSYVQKCEYLAIFDADHQPAPDYLKQAIPFLIHNPKIGLVQARWKFANADECLMTRIQEMSMDYHFKVEQEAGSSTFAFFGFNGTAGIWRIIAVKEAGGWNERTTVEDMDLAVRASLKGWKFVYVGDIKVKSELPCTFKAYRYQQHRWACGPANLFRHMFLEIIKAKDVTIWKKFYLIYSFFFARKIVAH…	564	1695	10	9	9.11	64771.8	5	plas, vacu, E.R.
	DofCslC1	rna-XM_020837267.2	MAPSFDWWSKDKLRGTPVIVKMENPNWSISEISSPDDGVSDDFAGVRKGGREKNAKQITWVLLLKAHRAAGCLAYLASAGFHLASAVRRRVSSGRTDADESPALRRRFYSCIKVFLWLSIFLLAFEIAAYLKGWHIRAPDLPSISLPSSFGFRSLFAAIYSGWVGFRAEYIAPPLQFLANACVILFLIQSADRFILCLGCFWIRFKRIKPVANSTSKDVEMGDYFPMVLIQMPMCNEREVYQQSIAAVCNLDWPSSNMLIQVLDDSSDPTTQSLIKEEVEKWAHTGVRIVYRHRVIRDGYKAGNMKSAMNCSYVKDYEFVAIFDADFQPTPDFLKRTVPHFQGNDDLALVQARWSFVNKDENLLTRLQNINLCFHFEVEQQVNGVFINFFGFNGTAGVW…	684	2055	5	4	8.81	77994.6	5	plas
	DofCslC2	rna-XM_020841438.2	MEESNDLLFKTDNPAKQSISSFFLKAHEASNVLKKQFPIPISTKTDKQGKGSFLFSFITGLLLFSFLVLTLEVVAYWNRWYLQKPEGIEKEGWMHSTYFSWILFRARYISFPVKILSDICIVLSVVQSLDRIILCLGCLWIKLRNIKPRIQCEAFKAETDFPMVLVQLPMCNEKEVYEQAISSACQLDWPKDRILIQVLDDSDDERICLLIQAEVSKWNQRGINIIHRHRLSRSGYKAGNLKSAMSCDYVKNYEFVAIFDADFQPGPDFLKKTVPHFNGNPDLALVQARWSFANKDENLLTRVQYINLCFHFEVEQQVNGVFFNFFGFNGTAGVWRIKALEDCGGWLDRTTVEDMDIAVRAHLCGWNFILLNDVRVLCEAPESYETYQKQQHRWHSGPI…	623	1872	5	4	8.86	71495.9	6	plas
	DofCslC3	rna-XM_020830667.2	MSPRPPNYEFQEWWNRQREWALLSPKKPDESSSGAFISEAAAASWSAVDLYAPIAEGRSKSRGRSARQLSRHLFLVLLRAAVFLLSLPARFLSLLLIAIRRAASAPSDRPDNRLYRLIRAFLFLAVFLFFFEVAAYFKGWHFQPPSYAASAEALEFIYARWLMVRAKYLAPPVQAMANVCIILFLVQSVDRIALVLGCFWIKLRRLRPVIAVEYKDQDLEGGKVDVEEEYPMVLLQIPMCNEREVYRQSIAAVCIQNWPREKMLVQVLDDSDDLDVQLLIKAEVQKWQQKGVHILYRHRLIRTGYKAGNLKSAMGCDYVKDCEFVAIFDADFQPSPDFLKRTIPHFKGNDDLALVQARWIFVNKDENLLTRLQNINLSFHFEVEQQVNGIFINFFGFNG…	693	2082	5	4	9.27	79712.1	6	plas
	DofCslC4	rna-XM_020820976.2	MAPSFDWWVKEIYRGTPVIVKMENPNWSISELSSPEDDEFAEARKGGKGKNAKQITWVLLLKAHRAAGCLTYLASATARLSAAVRRRIAAGRMDSDSGESPTLPRRFYTCIKIFLWLSIILLAFEIAAYLIGWHVSPPNLHGFKFPSSFGVRSLFGSIYASWLSFRMTYIAPLLQFLANACVVLFLVQSADRFILCVGCFWIRFKRIKPVAKAIADDLEGGKYSPMVLIQMPMCNEKEVYQQSIAAVCNLDWPKSNLLIQVLDDSDDPTTQALIREEVKKWEQSGVQIIYRHRIIRDGYKAGNLKSAMHCSYVKEYEFVAIFDADFQPTPDFLKLTVPHFKGNEELALVQARWSFINKDENLLTRLQNINLCFHFEVEQQVNGVFINFFGFNGTAGVWR…	681	2046	5	4	9.01	77961.1	5	plas
	DofCslC5	rna-XM_020848683.2	MAPLFDWWGKESQRGTPVIVKMENPNWSISEISSLDDDEDISVGDEFAGARKGGKGKNAKQITWVLLLKAHRAAGCLTSLASAVVGLASAVRRRVISGRTDSDSDESPALRRRFYLSIKIFLWLSICLLAFEIAAYVKGWHISAPDLHSFKLPSLGVRSLFGSIYGGWVSFRAEYIAPPLQFLANACVILFLIQSADRLVLCLGCFWIRFKGIKPVTKPIKEDVEAGKYIPMVLIQIPMCNEREVYQQSIAAVCNLDWPKSNMVIQVLDDSDDLITQALIREEVEKWEQTGVRIIYRHRVIRDGYKAGNLKSAMTCSYVRDYEFVAIFDADFQPTPDFLKRTVPHFKDNDELALVQARWSFINKDENLLTRLQNINLCFHFEVEQQVNGIFLNFFGFNG…	690	2073	5	4	8.66	78555.6	5	plas
	DofCslD1	rna-XM_020844545.2	MSSSSPKKSGVKSTRRTSSGRMLSSSRSDIESGGPELTSTSSGGPNDFMSYTVLMPPTPDNQPYTAVGSSSTKSEDLPPPPPTNAAKRTNQRGGGARKRDDGGSGGDSSAKMDRRLSLLKSQNKSMLLRSQTGDFDHNRWLFESKGTYGIGNAFWSPDGGYDDAGGGMNMSDFMDKPWKPLTRKVRVPAVILSPYRLLVLGRLVCLIGFLIWRITNANTDALWLWGLSTACEIWFAFSWLLDILTKINPINRAADLAALQEKFESPSPSNPMGLSDLPGIDVFISTADPEKEPPLVTANTILSVLATEYPVDKLAIYVSDDGAALLTFEAMAEAASFAEIWVPFCRKHCVEPRNPEAYFNLKLDPTKNKKQPDFVKDRRWIKREYDEFKVRINGLPESI…	1039	3120	3	2	8.43	115822	8	plas
	DofCslD2	rna-XM_020823483.2	MMYPEQAQGKPPTAPTAAPKVTFGRRTPSGRYISYSREDLESELGSVDFNNYHVQFPMTPDNQPMEVVPVDPFVSAKAEEHYVSSSLFTGGFNSVTRAHMMDKVTDTNLSRSAAAKASTCAVEGCDGKVMCDERGEEMLPCECEFKICRDCFDDAVKNGGKLCPGCKEPYKATDVEEVARIAKERKAITVPRISASKAGARMERRLSMMRSMKGGTSEFEHNRWLFETKGTYGYGNAIWPEEDEVGHDGGGDDRHAKDFVSKPWRPLTRKLKIPAAILSPYRLLIFIRMVVLVLFLAWRIKHKNPDAIWLWGMSVVCELWFAFSWLLDQLPKLSPVNRATDLSVLKDKFEIPTPTNPTGKSDLPGVDIFVSTADPEKEPPLVTANTILSILAAEYPVEK…	1140	3423	3	2	6.76	127812	8	plas
	DofCslD3	rna-XM_020849821.2	MSVVCELWFAFSWLLDQLPKVSPINRATDLSILKQKFESPSPSNPTAKSDLPSIDVFVATADPVKEPTLLTANTILSILAADYPVDKLTCYLSDDAASLLTFEAIAEAASFASVWVPFCRKHRIEPRNPDSYFSLNRDPYKNKLRPDLVRDRRRIKREYDEFKVRINGLPESIRRRSDAFHASEELNASSVEPAVKIPKATWMADGTHWPGTWNIPAADNSRGDHSAIIQVMLKTPLDHPVFGGGGGGAVLDLSEVDVRLPMLVYVSREKRTACNHYRKAGAMNSLLRASAIMSNAPFVLNLDCDHYIYNSQALREGICFMMDRGGDRVCFVQFPQRFEGIDPSDRYANHNTVFFDVNLRALDGLQGPVYVGSGCLFRRIALYGFDPPRAKNHHPLHMP…	791	2376	1	0	8.84	88877.5	6	plas, vacu
	DofCslD4	rna-XM_020840092.2	MASNPAKKPTVKFARKTSSGRYVSLSREDVDLMNYTVHMPPTPDNQPINEPAAAGDRFDSTSRNAASRPPLPGGKRGLTLTPCEMPECDGSVEKDEQGQDAHPCECGFKICNDCFGDAQRSGEINCPGCKELYKVPEFDDNESSFSAVPPAPQHWTASRAMSALQSSQPAKFDHSQWLFEAQATYGYGNAFWPKDDASVDGDGGGGGSGDNGIGSTDGDKQWKPLARRIPISAAIITPYRLLILIRLIALGFFLTWRIKNKNHDAIWLWGMSVVCEIWFAFSWILDQLPKLHPINRSTDLSALRDQFDPSPTSPSDLPSVDVFVSTADPDKEPPLVTANTILSILAADYPVDKLSCYLSDDGGSLLTFEAMAEAAAFAALWVPFCRKHDIEPRNPESYF…	740	2223	5	4	5.75	82384	2	chlo, mito
	DofCslD5	rna-XM_028697189.1	MIDLQCFDFRLLIVIRLVALGFFLAWRIRHPNHEAIWLWAMSVTCELWFAFSWLLDQLPKLCPVNRATDLTVLKEIFESPSLRNPKGRSDLPGIDVFVSTADSEKEPPLVTANTILSILAVNYPVEKLACYLSDDGGSLLTFEALAETASFAKVWVPFCRKHEIEPRNPEAYFSQTRDFLKNKVRHDFVRERRRVKREYDEFKVRINSLTESIRRRSDAYNAHEELRAKKKQDEMGVSLSEPVKVPKATWMSDGSHWPGTWSSAENEHSRGDHAGIIQAMLAPPNSEPVMGTEANENGLIINTTTVDIRLPMLVYVSREKRPGYDHNKKAGAMNALVRTSAIMSNGPFILNLDCDHYVYNSQALREGMCFMVDSGGDRVCFVQFPQRFEGIDPNDRYAN…	863	2592	2	1	8.57	97991.2	7	plas
	DofCslD6	rna-XM_020829667.2	MPMANTNQALRASWSARFPPPATGNQTVAFGHRTQSGRNISYSRDDLDSELGSGEHSKEFLSYHVHIPSTPDNQPMDSAASTNLDPSISARVEEQYVSNSLFTGGFNSVTRAQLMNKVIDSESSHPQMAGAKGSSCAVPGCGAKVMSDERGNDILPCECDYKICRDCFVEGLQTNGTCPGCKEPYKATDVDEVVANAQLHLSMQPSLGGMSKMERRLSLMKSRNYGRSLTRSQTGDFDHNRWLFETKGTYGYGNAIWPRQNDGDGDGDGDGDGGQPVELVSKPWRPLTRRLKIPAAILSPYRLLIFIRMAILGLFLAWRIKHKNEDAIWLWGMSVVCEIWFAFSWLLDQLPKLCPINRATDLLVLKEKFETPSPSNPSGKSDLPGIDVFVSTADPEKEP…	1153	3462	3	2	6.5	129061	8	plas
	DofCslD7	rna-XM_020849337.2	MATSASNPTKKAIRNPSGLGSGSQSGRKDVGAASGQTVKFARRTSSGRYISLSRDDIELSGDLSGDYMNYSVHIPPTPDNQPMDEPVEAQSVAVKAEEQYVSNSLFTGGFNSETRAHLMDKVIDSVVTHPQMAGSKGSSPCAMPTCDGKLITDERGNDIDPCDCHFKICRDCYLDARKDTGNCPGCKEPYSATGDNDEEAPVDFPASSTAPAAPALPSPTSKPGHHSLLEPTKSLLARGQAGASDFDHNRWLFETQGTYGYGNAFWPKGGGNGGGGYDEDGEDDDDEKEMGDGMPEMSEKPWKPLTRVVPMPTGIIQPYRLLMLVRFVALFFFLGWRIQHPNEEALWLWGMSVVCEVWFAFSWILDQVPKLHPINRITDLKVLKEKFETPSPANPTGRS…	1172	3519	5	4	5.68	130380	6	plas
	DofCslD8	rna-XM_028695875.1	MYMRRRIGSCPPEVETTKRRIRKDATVASVRMFSGKKQRAPPPRMPFGEVENDVSSVDFRNYRVQFPMTPDNGPLSVSMEPIHPLVSSKIEEHYVSSSLFTGGFNSVTRAHLMDKRTDSDTAAADGAAKSSTCSVEGCDGKLMYDERGEELLPCECEYKICRECFDDAVKNGGSMCPGCKEPYKATDLAEVARIAREKKGIAVRRLPAPPPKDEATTDRRLSVIRSAKSSDFDHNRWLFETKGTYGYGNAIWPEEAVVSDESSGGGGGGDEGGSERAPAKELWNKAWRPLTRKLRIPAAILSPYRLLILVRMGVLGLFLTWRITHKNHDAIWLWGMSVVCEIWFAFSWLLDQLPKLSPVNRVTDLKVLKEKFETPSPTNPTGKSDLPGLDVFVSTADPE…	1180	3543	7	6	7.89	131733	8	plas
	DofCslE1	rna-XM_020837356.2	MDTTEGRLFEVKIGKGRAWKWLYAGSMLLGLLLIWVYRASHVPEAGEKGRWAWTAVFAAELWFGFYWFLTLSVRWNPIYRFTYKDRLSHRYEEKLPGVDIFICTADPIIEPPSIVINTVLSVMAYDYPSEKLNVYLSDDGCSIFTFYALLEALQFAKSWIPFCKKFNIQPMSPSLFFSKSTVPVHDSSFSDWTTMEKLYKDMESRIDAAMKLGDISKEIKAKHEGFSEWSSNISSKDHQAIVKILIDGRDQNARDSEGFVMPTVVYVAREKRPKFHHNFKAGALNALLRVSEKISNGPIILTIDCDMYANNAGSVRDALCFFMDEKQGHEYAFVQFPQTYKNTTKNDLYASSLKIIQKVDFPGLDGQGGPLYTGSCCFHRRDCLKGRKYSELSNVELKG…	729	2190	8	7	8.12	83067.6	8	plas
	DofCslE2	rna-XM_020837355.2	MKRKEGCLFEMRRGKGRPWWWLYAASMLLGLHLIWAYRVTHLPVAGEKGRWAWMAMFAAELWFGFFWFISFSVRWNPIHRFTFKDRLSLRYEDKLPGVDVFICTADPIIEPPIIAINTVLSVLAYDYPPEKLNVYLSDDGGSIFTFYALLEASQFAKSWVPFCRKFNVQHLSPALFFSKSSISIHDSRFSEWTTMEKLYKDMEYRIDATMKQGYILKDIKAKHEGFSEWNFKTTSKDHQAIVKILIDGRDQIAQDIEGFALPTIVYMAREKRPKYHHNFKAGALNALLRVSEQISNGPIILTLDCDMCANNVESIRDALCFFMDEERGHEYAFVQFSQSYRNIIKHDLYATSLNIIQIVNFPGHDGQGGPIYIGSCCFHRRACLNGRKYNEQSKIEMKG…	613	1842	7	6	7.86	70609.9	6	plas
	DofCslE3	rna-XM_020837352.2	MKRKEGCLFEMRRGKGRPWWWLYAASMLLGLHLIWAYRVTHLPVAGEKGRWAWMAMFAAELWFGFFWFISFSVRWNPIHRFTFKDRLSLRYEDKLPGVDVFICTADPIIEPPIIAINTVLSVLAYDYPPEKLNVYLSDDGGSIFTFYALLEASQFAKSWVPFCRKFNVQHLSPALFFSKSSISIHDSRFSEWTTMEKLYKDMEYRIDATMKQGYILKDIKAKHEGFSEWNFKTTSKDHQAIILIDGRDQIAQDIEGFALPTIVYMAREKRPKYHHNFKAGALNALLRVSEQISNGPIILTLDCDMCANNVESIRDALCFFMDEERGHEYAFVQFSQSYRNIIKHDLYATSLNIIQIVNFPGHDGQGGPIYIGSCCFHRRACLNGRKYNEQSKIEMKGER…	727	2184	8	7	8.43	83581.4	8	plas
	DofCslE4	rna-XM_020837351.2	MKRKEGCLFEMRRGKGRPWWWLYAASMLLGLHLIWAYRVTHLPVAGEKGRWAWMAMFAAELWFGFFWFISFSVRWNPIHRFTFKDRLSLRYEDKLPGVDVFICTADPIIEPPIIAINTVLSVLAYDYPPEKLNVYLSDDGGSIFTFYALLEASQFAKSWVPFCRKFNVQHLSPALFFSKSSISIHDSRFSEWTTMEKLYKDMEYRIDATMKQGYILKDIKAKHEGFSEWNFKTTSKDHQAIVKILIDGRDQIAQDIEGFALPTIVYMAREKRPKYHHNFKAGALNALLRVSEQISNGPIILTLDCDMCANNVESIRDALCFFMDEERGHEYAFVQFSQSYRNIIKHDLYATSLNIIQIVNFPGHDGQGGPIYIGSCCFHRRACLNGRKYNEQSKIEMKG…	729	2190	8	7	8.5	83808.7	8	plas
	DofCslE5	rna-XM_020837350.2	MDTTEGRLFEVKVGKGRAWKWLYAGSMLLGLLLIWVYRASHVPEAGEKGRWAWTAVFAAELWFGFYWFLTLSIRWNPIYRYTYKDKLSHSFEDKLPAIDVFICTTDPTIEPPIVVINTVLSVLAYDYPPEKLNVYLSDDGGSILTFYAMIEASLFAKSWIPFCKKFNVKYMAPSLFFSKSSIPIHDPSFSKWVAMEKLYKEMKSRIEASMKLGDISNEIKAGHEGFTNWSSKTSSNDHHAIIKILIDGRDQNARDFEGFAMPTIVYMAREKHPKYQLNFKAGALNALLRISEQISNGSIILTIDCDMCANNVESIRDALCFFMDEERGHEYAFVQFPHNFENLTQQDLYASSFKMIHKVYFPGLDGLGGPMYTGSCCFHRRDCLNGRKYSELNKIELKR…	730	2193	8	7	7.94	83696.6	8	plas
	DofCslE6	rna-XM_028698959.1	MRTEELRSEVEMERKEGCLFEVRRGKGRPWWWLYAASMLLGLHLIWAYRVSHMPVAGEKGRWAWMAMFATELWFGFYWFITFSVRWNPTYRYTFKDRLSHRYEDKLPGVDVFICTADPIIEPPIIAINTVLSVLAYDYPPEKLSVYLSDDGGSIFTFYALLEASQFAKSWVPFCRKFNVQHMSPAIFFSKSSISVHDSRFSEWTTMKKLYKDMECRIDATMKQGYILKEIKAKHEGFLEWSFKSTSKDHQAIVKILIDGRDQNARDFEGFAMPTIVYMAREKHPKYQLNFKAGALNALLRISEQISNGSIILTIDCDMCANNVESIRDALCFFMDEERGHEYAFVQFPHNFENLTQQDLYASSFKMIHKVYFPGLDGLGGPMYTGSCCFHRRDCLNGRK…	464	1395	7	6	7.17	54328.5	2	nucl, cyto
	DofCslE7	rna-XM_028698958.1	MRTEELRSEVEMERKEGCLFEVRRGKGRPWWWLYAASMLLGLHLIWAYRVSHMPVAGEKGRWAWMAMFATELWFGFYWFITFSVRWNPTYRYTFKDRLSHRYEDKLPGVDVFICTADPIIEPPIIAINTVLSVLAYDYPPEKLSVYLSDDGGSIFTFYALLEASQFAKSWVPFCRKFNVQHMSPAIFFSKSSISVHDSRFSEWTTMKKLYKDMECRIDATMKQGYILKEIKAKHEGFLEWSFKSTSKDHQAIVKILIDGRDQNARDFEGFAMPTIVYMAREKHPKYQLNFKAGALNALLRISEQISNGSIILTIDCDMCANNVESIRDALCFFMDEERGHEYAFVQFPHNFENLTQQDLYASSFKMIHKVYFPGLDGLGGPMYTGSCCFHRRDCLNGRK…	741	2226	8	7	8.2	85761	8	plas
	DofCslG1	rna-XM_020827350.2	MAPLLHTHQIHPRAVLNRLHFLLYSLSLLLLLHHHTTTPSSFLLLLADIFLAFMWLLSQGFRWRPVRRWEFPELLSKVTASKDFPALDVFICTADPYKEPPVGVASTALSALAFDYPSDRLSVYVSDDGGSDLTLFAFFEAAKFARCWLPFCRENGVMERSPEAYFQSGGCDGEAEEMKVMFESLKERVDCAMEKGYVGLNLVNSPEEKEIFKTWKNFTRKDHPSVIQVLLERKKDKDITGHPLPNLIYISREKRPASPHNFKAGALNALLRVSETMTNVPLILTLDCDMCSNDPTAPQRALCYFLDKEFSPNLSFVQFQQRFTGLNKNDIYGGEFRWLLTLGEQGLDGLQGPNYIGKGCFFSRRSLYSSPPVALPSFDEFKVQSCLLSSQLILLKAHE…	712	2139	7	6	7.18	80943.7	7	plas
	DofCslG2	rna-XM_020836250.2	MAPLLHTHQIHPRTTLNRLHFLLYSLSLLLLLHHHTTTTSSFLLLLADVFLAFMWLLSQGFRWRPVRRWEFPELLLKVTARKDFPALDVFICTADPYKEPPVGVASTALSALAFDYPSDRLSVYVSDDGGSDLTLFAFFEAAKFARCWLPFCRENGVMERSPEAYFQSSGCDVEAEKMKVMFERLKERVDIAMEKGYVDLNLVSSPEEKEIFKTWKNFTRKDHPSVIQVLLESKKDKDITGYPLPNLVYISREKHLASPHNFKAGALNTLLRVSETMTNAPLILTLDCDMCSNDPTSPQRALCYFLDKDFSPNLSFIQFPQRFTGLNKNDIYGGEFRRLFTLGEQGLDGLQGPNYVGTGCFFSRRSLYSSPSVAMPSSDEFKVQSCLLSSELVLLKAHE…	713	2142	6	5	7.16	81316	7	plas
	DofCslG3	rna-XM_020836251.2	MAPLLHTHQIHPRTTLNRLHFLLYSLSLLLLLHHHTTTPSFLLLLADVFLAFLWLLSQGFRWRPVRRWEFPELLSKVTASKDFPALDVFICTTDPYKEPPVGVASTALSALAFDYPSDRLSVYVSDDGGSDLTLFAFFEAAKFARCWLPFCRENGVMERSPEAYFQSSGCDVEAEKMKVMFESLKERVDCAMEKGYVDLNLVNSLEEKEIFKTWKNFTRKDHPSVIQVLLESKKDKDITGHPLPNLIYISREKRPASLHNFKAGALNTLLRVSETMTNAPLILTLDCDMCSNDPYAPKRALCYFLDKDFSPNLSFVQFPQRFTGLNKNDIYNGEFRRVFTLGEQGLDGLQSANYLGTGCFFSRGSLYSSPPMAMPSFDEFKLHSCLLSSELILLKAHEV…	415	1248	5	4	6.24	47275.3	1	chlo
	DofCslH1	rna-XM_028695005.1	MADKASVSLPLQERIPAKNKLKRLSELLILSLLLSLLSYRLSSLSSNRSLVCLLALFCEAWFTFVWLLNVNVKWSPAIYKTNPDHLLNKFNIDELPAIDIFVTTADSELEPPIITVNTVLSLLAVDYPANRLACYVSDDGGSPKTYFSLIQASKFANRWIPFCRKYNVKVRAPFMYFSQEPDQSLNGLSLDFLRDWKEIKNEYEELRQTIEDMGKSHLPPLQGDDFVEFSNIERGNHQSIVKVLWENKDGKDGIPHLIYVSREKRPKHPHHFKAGALNVLTRVSALMTIAPFFLNVDCDMFANNHQVILHGICLLLGFDEERSCGYAQTPQMFYGVLRMIPWNQLEVFQKFMAEGIAGIQVLIMEEVDPFTGEKLFMSLRRNKKFVRNEALIIFFFFPY…	769	2310	9	8	8.8	87093.5	5	plas
