# Supplementary material for: Species-Specific Gene Expansion of the Cellulose synthase Gene Superfamily in the Orchidaceae Family and Functional Divergence of Mannan Synthesis-Related Genes in Dendrobium officinale
Source: Front Plant Sci. 2022 Jun 3;13:777332. doi: 10.3389/fpls.2022.777332 (PMC9204230; doi:10.3389/fpls.2022.777332)
Supplement: Supplementary file 10 [file Table_2.xlsx]

## Sheet: Sheet1
Table S2 Information on the alternative splicing genes of D. officinale
Gene ID	Scaffold name	Name	Transcript ID	start	end	exon	intron	CDS length (bp)	Transcript_Info	Transcript_seq	Gene_seq
LOC110114279	NW_021319605.1	DofCesA2	rna-XM_028698806.1	345324	356661	10	9	2214	PREDICTED:cellulose synthase A catalytic subunit 4 [UDP-forming], transcript variant X4, mRNA	TCGAAGAAGAGATCAGAGAAAATCGGGAAAGCTGCTTGAGGTGTGGCGAGCCTTATTTTCATGCCGGAGGTCCCAAGAAGCTGGGAAACCATTTTCAGCTATCATTCCTATATCTCGTAATAAGCTCACACCTTATAGGGCTGTGATTATATTGCGATTAATAATTCTTGGGTTGTTCTTCCATTATAGAATTACAAATCCTGTTGATAGTGCTTATGGTCTATGGCTAACTTCAGTCATATGCGAGGTTTGGTTTGCATTCTCTTGGGTGTTGGATCAGTTTCCTAAGTGGTCTCCTATTTGCAGGGAGACATACATTGATACTCTTTCTTCAAGATATGAAATGGAGGGTGAATCTTGCATGCTTGCTTCTGTGGACTTTTTTGTTAGTACTGTGGA…	CTTCCCCGCCAACCCTCACGACCAGAAAACTGAAAGGGGCCTTTGCTTCCACTCTTTCCTTCAACCTGCTGATGATATCAACGCCCCAACTGCCTCCCACCTTCTGATGCAAATGCCCCAACTACTGTACTCAGTTCTCTTTCCTCTACCTACAAAGCGACCGACTCATTTGGAGATGCCTCCATCTGTTTCCAGGGTTGGGGGGTTACGAGATAGGGCGTGCTTTGAGGTGAGGAAGAGGAAGGATGATGGAATCCGGTATCCCTCTCTGCAGCACCTGCGGGGAGCTAGTGGGATTCTCATCTTCGTCGAGCGATGAGGTTTTCGTTGCCTGCTCTAACTGCAATTATCCTCTCTGCCGATCCTGTCTCGAAGAAGAGATCAGAGAAAATCGGGAAA…
		DofCesA3	rna-XM_028698805.1	345273	356662	10	9	2277	PREDICTED:cellulose synthase A catalytic subunit 4 [UDP-forming], transcript variant X3, mRNA	AGGTTTTCGTTGCCTGCTCTAACTGCAATTATCCTCTCTGCCGATCCTGTCTCGAAGAAGAGATCAGAGAAAATCGGGAAAGCTGCTTGAGGTGTGGCGAGCCTTATTTTCATGCCGGAGGTCCCAAGAAGCTGGGAAACCATTTTCAGCTATCATTCCTATATCTCATATGAAATGGAGGGTGAATCTTGCATGCTTGCTTCTGTGGACTTTTTTGTTAGTACTGTGGATCCATTAAAAGAGCCTCCACTAGTTACTGCAAATACTGTTCTCTCAATTCTTGCTGTGGATTATCCAGTTGAAAAAGTATCCTGCTATGTTTCCGATGATGGTGCTGCCATGCTTACATTTGAGGCCATGGCAGAAACAGCTGAGTTTGCAACAAAGTGGGTTCCATTT…
		DofCesA4	rna-XM_020847107.2	345324	356662	11	10	2607	PREDICTED:cellulose synthase A catalytic subunit 4 [UDP-forming], transcript variant X2, mRNA	CTTCCCCGCCAACCCTCACGACCAGAAAACTGAAAGGGGCCTTTGCTTCCACTCTTTCCTTCAACCTGCTGATGATATCAACGCCCCAACTGCCTCCCACCTTCTGATGCAAATGCCCCAACTACTGTACTCAGTTCTCTTTCCTCTACCTACAAAGCGACCGACTCATTTGGAGATGCCTCCATCTGTTTCCAGGGTTGGGGGGTTACGAGATAGGGCGTGCTTTGAGGTGAGGAAGAGGAAGGATGATGGAATCCGGTATCCCTCTCTGCAGCACCTGCGGGGAGCTAGTGGGATTCTCATCTTCGTCGAGCGATGAGGTTTTCGTTGCCTGCTCTAACTGCAATTATCCTCTCTGCCGATCCTGTCTCGAAGAAGAGATCAGAGAAAATCGGGAAA…
		DofCesA10	rna-XM_020847106.2	344955	356662	13	12	2943	PREDICTED: cellulose synthase A catalytic subunit 4 [UDP-forming], transcript variant X1, mRNA	CTTCCCCGCCAACCCTCACGACCAGAAAACTGAAAGGGGCCTTTGCTTCCACTCTTTCCTTCAACCTGCTGATGATATCAACGCCCCAACTGCCTCCCACCTTCTGATGCAAATGCCCCAACTACTGTACTCAGTTCTCTTTCCTCTACCTACAAAGCGACCGACTCATTTGGAGATGCCTCCATCTGTTTCCAGGGTTGGGGGGTTACGAGATAGGGCGTGCTTTGAGGTGAGGAAGAGGAAGGATGATGGAATCCGGTATCCCTCTCTGCAGCACCTGCGGGGAGCTAGTGGGATTCTCATCTTCGTCGAGCGATGAGGTTTTCGTTGCCTGCTCTAACTGCAATTATCCTCTCTGCCGATCCTGTCTCGAAGAAGAGATCAGAGAAAATCGGGAAA…
LOC110108619	NW_021503689.1	DofCslA10	rna-XM_020839333.2	682541	687971	9	8	1596	PREDICTED: probable glucomannan 4-beta-mannosyltransferase 11, transcript variant X2, mRNA	ATTTTTTTATTTATCGATCGATCCTGATCGATCTCTAAACTAACTAATATCGATTTCCAGCAACTCCTCTGCAGGCTACCCTGGCCTAGCTATTCAGAAGATTAAGTCGGAGGAATTAAGCTACCACGCTCTAACTGCTAGCGTCCAATTAAGCAGCAAAATTTATACTATACTACTTAAGCGCGCATGGAAGCTTCCAATGCGGGCGGCGGCAGCAGACACTTGCTTGCTTCGCTTTTAGCTTTCATTTTAGGGGGAGCTAATAATTATTATGTTGAAGAAGGAGAAGAAGAAGAAGAAAGTGAGGTGGTGATCAGGAAGGTTGTGCAGTGGATTCGGTGGGCGTGGGAGGTGGTGAGGGAGTCGGCATTGGTGCCGGCGCTGCGCCTCGCGGTGGCG…	TTTCCAGTAAATTAAATCTCATGCATTCTTATTAGGCGTACAATAATGAGAGATACATAGGAGGGAGGGAGGGAGGTATGCAATCTGATGACATTATCAATAACCTCCAAAATAGCTGGCAATATATATAATGGCGATATGGCACCCACTGCCGTTTTATTTTGACGTACATATGTGCATTATTATTCTAGCTCAATTATTAATTCATTCATTGATGGCCGAAATGTATTATTTCTGTTGATCGATCATCGATTATAAGTTTGCTTGGGACAAGTTTCCAACGAACCCAAAGCCGACGATGAGGAATGAAAGCGACTGAGGAAGTATGTAGTAGTAGTAGGCCTTTACTCGATAGGCGATGTCATAAGACGCACATATGACGAGGAATGCACCCAGAAC…
		DofCslA11	rna-XM_020839332.2	682535	687971	10	9	1695	PREDICTED:probable glucomannan 4-beta-mannosyltransferase 11, transcript variant X1, mRNA	ATTTTTTTATTTATCGATCGATCCTGATCGATCTCTAAACTAACTAATATCGATTTCCAGCAACTCCTCTGCAGGCTACCCTGGCCTAGCTATTCAGAAGATTAAGTCGGAGGAATTAAGCTACCACGCTCTAACTGCTAGCGTCCAATTAAGCAGCAAAATTTATACTATACTACTTAAGCGCGCATGGAAGCTTCCAATGCGGGCGGCGGCAGCAGACACTTGCTTGCTTCGCTTTTAGCTTTCATTTTAGGGGGAGCTAATAATTATTATGTTGAAGAAGGAGAAGAAGAAGAAGAAAGTGAGGTGGTGATCAGGAAGGTTGTGCAGTGGATTCGGTGGGCGTGGGAGGTGGTGAGGGAGTCGGCATTGGTGCCGGCGCTGCGCCTCGCGGTGGCG…
		DofCslA14	rna-XM_020839336.2	683043	687972	9	8	1413	PREDICTED:probable glucomannan 4-beta-mannosyltransferase 11, transcript variant X4, mRNA	CATTTTTTTATTTATCGATCGATCCTGATCGATCTCTAAACTAACTAATATCGATTTCCAGCAACTCCTCTGCAGGCTACCCTGGCCTAGCTATTCAGAAGATTAAGTCGGAGGAATTAAGCTACCACGCTCTAACTGCTAGCGTCCAATTAAGCAGCAAAATTTATACTATACTACTTAAGCGCGCATGGAAGCTTCCAATGCGGGCGGCGGCAGCAGACACTTGCTTGCTTCGCTTTTAGCTTTCATTTTAGGGGGAGCTAATAATTATTATGTTGAAGAAGGAGAAGAAGAAGAAGAAAGTGAGGTGGTGATCAGGAAGGTTGTGCAGTGGATTCGGTGGGCGTGGGAGGTGGTGAGGGAGTCGGCATTGGTGCCGGCGCTGCGCCTCGCGGTGGC…
		DofCslA15	rna-XM_020839335.2	682851	687972	10	9	1455	PREDICTED: probable glucomannan 4-beta-mannosyltransferase 11, transcript variant X3, mRNA	CATTTTTTTATTTATCGATCGATCCTGATCGATCTCTAAACTAACTAATATCGATTTCCAGCAACTCCTCTGCAGGCTACCCTGGCCTAGCTATTCAGAAGATTAAGTCGGAGGAATTAAGCTACCACGCTCTAACTGCTAGCGTCCAATTAAGCAGCAAAATTTATACTATACTACTTAAGCGCGCATGGAAGCTTCCAATGCGGGCGGCGGCAGCAGACACTTGCTTGCTTCGCTTTTAGCTTTCATTTTAGGGGGAGCTAATAATTATTATGTTGAAGAAGGAGAAGAAGAAGAAGAAAGTGAGGTGGTGATCAGGAAGGTTGTGCAGTGGATTCGGTGGGCGTGGGAGGTGGTGAGGGAGTCGGCATTGGTGCCGGCGCTGCGCCTCGCGGTGGC…
LOC110108624	NW_021503689.1	DofCslA12	rna-XM_028692376.1	743655	816186	9	8	1560	PREDICTED: probable glucomannan 4-beta-mannosyltransferase 9, transcript variant X3, mRNA	TTTTGTTGTCCCACCAAAAATACGTTCCTGAACCGCCTAAATGGATCATCGTGGGCTGTGGCCATGGGAAGTCGAAGAGCATCGCCGACGAGCTCTGTTATCTGAAAGATAAAAGTGAGAGAATGTTTCAAGATGCAGGGGGGCAGCGAATGCCTCTGCAGGCCGCGTCTATTGCTGAGGCATTGGAATTGCTGCTTTCGTCAACAGCATCGGCGAGAGCTCTGATTGGAAGGGGATGGGGCTGGATGAGGTCGTTGTTGGTGGTGCCGGTGGTGAGGGTGGCGGTTCTGCTCTGCCTAGTGATGTCGGTCATGATGCTCGTCGAGAAGCTATCAATGGGCGTCATCAGCCTCTTTGTCAAACTAGCCCGCCGCAGCCCCGATCGCGTCCACCGATGGC…	CTTTTGTTGTCCCACCAAAAATACGTTCCTGAACCGCCTAAATGGATCATCGTGGGCTGTGGCCATGGGAAGTCGAAGAGCATCGCCGACGAGCTCTGTTATCTGAAAGATAAAAGTGAGAGAATGTTTCAAGGTACTATTTAATGGCGCAATGGCCAATGAGCTGCTTTATTCTTTTTTTTTTTTTCTTCTCTTTTCCAATTTCCAACTTTTTTAATGGCGCTAACTTTTTTTTGGGGGGAAAATTAGGGAACAAGACGCTAACTTACCAAGCAATGCAGATGCAGGGGGGCAGCGAATGCCTCTGCAGGCCGCGTCTATTGCTGAGGCATTGGAATTGCTGCTTTCGTCAACAGCATCGGCGAGAGCTCTGATTGGAAGGGGATGGGGCTGGATGAG…
		DofCslA17	rna-XM_020839343.2	743654	816186	10	9	1644	PREDICTED: probable glucomannan 4-beta-mannosyltransferase 9, transcript variant X2, mRNA	CTTTTGTTGTCCCACCAAAAATACGTTCCTGAACCGCCTAAATGGATCATCGTGGGCTGTGGCCATGGGAAGTCGAAGAGCATCGCCGACGAGCTCTGTTATCTGAAAGATAAAAGTGAGAGAATGTTTCAAGGGAACAAGACGCTAACTTACCAAGCAATGCAGATGCAGGGGGGCAGCGAATGCCTCTGCAGGCCGCGTCTATTGCTGAGGCATTGGAATTGCTGCTTTCGTCAACAGCATCGGCGAGAGCTCTGATTGGAAGGGGATGGGGCTGGATGAGGTCGTTGTTGGTGGTGCCGGTGGTGAGGGTGGCGGTTCTGCTCTGCCTAGTGATGTCGGTCATGATGCTCGTCGAGAAGCTATCAATGGGCGTCATCAGCCTCTTTGTCAAACTAG…	TCCTTGATACAGATAGAATCTCAAAGGATTCTGGCCCTTTATGCCTCCTTTTGTGCTTATAGCACTAGAACATATCAGATATACAGAATTATAAGATCAGAATTCATTTTCATATTCTCGGACCCAGACAGAATCTCAAAGGATTCTGGCTCCTTATGTCTCAATTTCCTGACACAAACAGAATCTCAAAGGATTCCGACCCCTTATAACTCCCTTTTGATATCATTCAAATCACATCAACCATCAATTCATATCAAATTCAGAGAAATCAGATTCGTATCAGAATATCGTCTGAGAGTATAACGACAAACAACAGAAATTCAACGGATCAGAAATTCATAGTTTCAGAAAATTACCAAATTACCAGAGATAGTGTAAAACATCATTTCAAGACTTTCA…
		DofCslA18	rna-XM_020839341.2	743655	816186	10	9	1671	PREDICTED: probable glucomannan 4-beta-mannosyltransferase 9, transcript variant X1, mRNA	TTTTGTTGTCCCACCAAAAATACGTTCCTGAACCGCCTAAATGGATCATCGTGGGCTGTGGCCATGGGAAGTCGAAGAGCATCGCCGACGAGCTCTGTTATCTGAAAGATAAAAGTGAGAGAATGTTTCAAGATGCAGGGGGGCAGCGAATGCCTCTGCAGGCCGCGTCTATTGCTGAGGCATTGGAATTGCTGCTTTCGTCAACAGCATCGGCGAGAGCTCTGATTGGAAGGGGATGGGGCTGGATGAGGTCGTTGTTGGTGGTGCCGGTGGTGAGGGTGGCGGTTCTGCTCTGCCTAGTGATGTCGGTCATGATGCTCGTCGAGAAGCTATCAATGGGCGTCATCAGCCTCTTTGTCAAACTAGCCCGCCGCAGCCCCGATCGCGTCCACCGATGGC…	AAGTGTTCTTTTTTTATGGGAGATAATTAGCCATAGCTGTTTGTGCCTATGGGAAATCAAAACTCATACCTTAAAATTCTGACAAATTGAGGGCGAAATTTCTAGTTAATGTCTCACTTTAAAACTAATTTGCCTTATAAAAATTTGATTCGCAACACATCCTACAAAACTCTCCCGAAATATGGTAAGGTTGGGGCATGAATTTTTAGAGACCACAGCGATGACTCTGAGGCTGAGGCTGGCGACTCTTGAGGCATCTTGATCTCTTGACGAGTTCACCCTATCACCTTAGCTTGTGTTGATTTACATATTGGGTATACGCCTTACATTTAACCATTGAACATGTTGTGTGCTCATATCTAAATATATGGTACGTTTATGCTAACATATCGTGAAACA…
LOC110108629	NW_021503689.1	DofCslA16	rna-XM_020839350.2	714120	720822	10	9	1692	PREDICTED: probable glucomannan 4-beta-mannosyltransferase 11, transcript variant X2, mRNA	CTGTAACTTTCTGTCTTTATAATGGAATGAGATCGATCGTCCAAGTTCAATTTATAATTTCATCTATCGATCCTCTCTTAAGTATTTAATTTTTCTCTCCAACAACTCCGGCCGGTGTACGTACGTAGCTGGCCAGAAGATTTGGAGGAAGCGAATTATTTTGACTAACTAGCTAGCATGGAAGCTTCCAATGCGGCCGTCATCGGCGGCGGTGGCGGCGGCGAACATTTGCTGGCCTCCATCTTGTTTCGTATTTTTGGGAGGGGTAAAAGGTATTATGGCGAAAAGGAGGTGGTGATGAAGGTTGTGCAGTGGATTCGTTCGGCGTGCTTTGTGGTGAGGGAGTGGGCATTGGTGCCGGGGCTGCGCGTTTTGGTGGTGGCGTGTCTGATTATGTCT…	TTAAAAACAAAATACTAATTAAACCTGTAGTGGACATGAACTCCAATTTTTATATTGGTCCGCGCGCATTATTCTCAACAAATAAGCCAAGTTACGATTGAGAAAACTTAAAAAGGGTAAAAGTTCGAATCACAGTAACAGCTAAAATACTTCAAATGAACCGCATGGCAACACACCGGCCCCGGTTACTTAACAAACAGTACAAGGCCGATGGTTGATCAGACGTTGCTTGGGATGAATTTTCCAACGTATCCAAAGCCGATGACGAAGAATGAAAGCGACTGAGGAAATATGTAGATGAAGTAGTTTTTTACTCGGTAGGCCAAATCATACGATGCACACATGAGGAGAAATAAACCCAACAGAAGCTCCGTCACATTTAATCTGCAAGTATATAAT…
		DofCslA19	rna-XM_020839349.2	714120	720825	10	9	1695	PREDICTED: probable glucomannan 4-beta-mannosyltransferase 11, transcript variant X1, mRNA	TCTCTGTAACTTTCTGTCTTTATAATGGAATGAGATCGATCGTCCAAGTTCAATTTATAATTTCATCTATCGATCCTCTCTTAAGTATTTAATTTTTCTCTCCAACAACTCCGGCCGGTGTACGTACGTAGCTGGCCAGAAGATTTGGAGGAAGCGAATTATTTTGACTAACTAGCTAGCATGGAAGCAGCTTCCAATGCGGCCGTCATCGGCGGCGGTGGCGGCGGCGAACATTTGCTGGCCTCCATCTTGTTTCGTATTTTTGGGAGGGGTAAAAGGTATTATGGCGAAAAGGAGGTGGTGATGAAGGTTGTGCAGTGGATTCGTTCGGCGTGCTTTGTGGTGAGGGAGTGGGCATTGGTGCCGGGGCTGCGCGTTTTGGTGGTGGCGTGTCTGATT…
LOC110107170	NW_021319651.1	DofCslE2	rna-XM_020837355.2	366228	371432	7	6	1842	PREDICTED:cellulose synthase-like protein E6, transcript variant X3, mRNA	ATGCCAAGTGGTCGATATAAACTCAACAGAGGGGAAGAGGACTGTGGAATTAAGAAGTGAAGTAGAGATGAAGAGAAAGGAGGGCTGTCTGTTTGAGATGAGAAGAGGGAAGGGAAGGCCGTGGTGGTGGTTGTACGCGGCCTCAATGCTGCTGGGGTTGCACCTGATCTGGGCTTACAGGGTCACGCACTTGCCTGTGGCCGGAGAGAAGGGGAGGTGGGCGTGGATGGCGATGTTCGCCGCCGAGCTATGGTTCGGCTTCTTTTGGTTTATCAGTTTTTCTGTTCGATGGAACCCGATTCATCGCTTTACGTTTAAGGATAGGCTCTCCCTTAGGTATGAAGACAAACTGCCTGGGGTGGATGTTTTCATATGCACTGCTGATCCCATTATTGAGCC…	ATGCCAAGTGGTCGATATAAACTCAACAGAGGGGAAGAGGACTGTGGAATTAAGAAGTGAAGTAGAGATGAAGAGAAAGGAGGGCTGTCTGTTTGAGATGAGAAGAGGGAAGGGAAGGCCGTGGTGGTGGTTGTACGCGGCCTCAATGCTGCTGGGGTTGCACCTGATCTGGGCTTACAGGGTCACGCACTTGCCTGTGGCCGGAGAGAAGGGGAGGTGGGCGTGGATGGCGATGTTCGCCGCCGAGCTATGGTTCGGCTTCTTTTGGTTTATCAGTTTTTCTGTTCGATGGAACCCGATTCATCGCTTTACGTTTAAGGATAGGCTCTCCCTTAGGTACTCTCTCTTTCTCTCTCTCTCTCTCTCTCTATCTCTTCTAGTTCTCTATTGAGAGATTTT…
		DofCslE3	rna-XM_020837352.2	366228	371432	8	7	2184	PREDICTED: cellulose synthase-like protein E6, transcript variant X2, mRNA	ATGCCAAGTGGTCGATATAAACTCAACAGAGGGGAAGAGGACTGTGGAATTAAGAAGTGAAGTAGAGATGAAGAGAAAGGAGGGCTGTCTGTTTGAGATGAGAAGAGGGAAGGGAAGGCCGTGGTGGTGGTTGTACGCGGCCTCAATGCTGCTGGGGTTGCACCTGATCTGGGCTTACAGGGTCACGCACTTGCCTGTGGCCGGAGAGAAGGGGAGGTGGGCGTGGATGGCGATGTTCGCCGCCGAGCTATGGTTCGGCTTCTTTTGGTTTATCAGTTTTTCTGTTCGATGGAACCCGATTCATCGCTTTACGTTTAAGGATAGGCTCTCCCTTAGGTATGAAGACAAACTGCCTGGGGTGGATGTTTTCATATGCACTGCTGATCCCATTATTGAGCC…
		DofCslE4	rna-XM_020837351.2	366232	371432	8	7	2190	PREDICTED: cellulose synthase-like protein E6, transcript variant X1, mRNA	CAAGTGGTCGATATAAACTCAACAGAGGGGAAGAGGACTGTGGAATTAAGAAGTGAAGTAGAGATGAAGAGAAAGGAGGGCTGTCTGTTTGAGATGAGAAGAGGGAAGGGAAGGCCGTGGTGGTGGTTGTACGCGGCCTCAATGCTGCTGGGGTTGCACCTGATCTGGGCTTACAGGGTCACGCACTTGCCTGTGGCCGGAGAGAAGGGGAGGTGGGCGTGGATGGCGATGTTCGCCGCCGAGCTATGGTTCGGCTTCTTTTGGTTTATCAGTTTTTCTGTTCGATGGAACCCGATTCATCGCTTTACGTTTAAGGATAGGCTCTCCCTTAGGTATGAAGACAAACTGCCTGGGGTGGATGTTTTCATATGCACTGCTGATCCCATTATTGAGCCCCCA…
LOC110107169	NW_021319651.1	DofCslE5	rna-XM_020837350.2	390655	396565	8	7	2193	PREDICTED: cellulose synthase-like protein E6, transcript variant X2, mRNA	CTGAAGTTATTAAACTCAAGAAAGGAAAAAAGGAGGCAGAAAGAAAGGGAAGAAGAGAGGGAGAAGTAGAGATGGATACAACGGAGGGCCGTCTATTTGAGGTGAAAGTAGGGAAGGGAAGGGCGTGGAAGTGGTTGTACGCGGGTTCAATGCTACTGGGGTTGCTTCTGATTTGGGTGTACAGGGCCTCGCACGTGCCGGAGGCCGGAGAAAAGGGGAGGTGGGCGTGGACGGCGGTGTTCGCCGCCGAGCTATGGTTCGGCTTCTATTGGTTTCTCACACTCTCCATTCGCTGGAACCCGATTTACCGCTATACTTACAAGGACAAGCTCTCCCATAGTTTTGAAGACAAACTGCCAGCAATAGATGTTTTTATATGTACTACGGATCCCACCATTG…	GAAAGGGCCCACACTCTATCATGCCAAGTAGTCAATATAAACTAAACTACTCAAGAGGGGATGAGGACTGAGGAATTAAGAAGTGAAGTAGAGATGGAGAGAAAGGAGGGCTGTCTGTTTGAGGTGAGAAGAGGGAAGGGAAGGCCGTGGTGGTGGTTGTACGCGGCCTCAATGCTGCTGGGGTTGCACCTGATCTGGGCTTACAGGGTCTCGCACATGCCTGTGGCCGGAGAGAAGGGGAGGTGGGCGTGGATGGCGATGTTCGCCACCGAGCTATGGTTCGGCTTCTATTGGTTTATCACTTTCTCCGTTCGCTGGAACCCGACTTACCGCTATACTTTCAAGGATAGGCTCTCCCATCGGTACTCTCTCTCTCTCTCTCTCTTCTAGTTCTCTATT…
		DofCslE6	rna-XM_028698959.1	378096	395593	7	6	1395	PREDICTED:cellulose synthase-like protein E6, transcript variant X3, mRNA	AGTAGTCAATATAAACTAAACTACTCAAGAGGGGATGAGGACTGAGGAATTAAGAAGTGAAGTAGAGATGGAGAGAAAGGAGGGCTGTCTGTTTGAGGTGAGAAGAGGGAAGGGAAGGCCGTGGTGGTGGTTGTACGCGGCCTCAATGCTGCTGGGGTTGCACCTGATCTGGGCTTACAGGGTCTCGCACATGCCTGTGGCCGGAGAGAAGGGGAGGTGGGCGTGGATGGCGATGTTCGCCACCGAGCTATGGTTCGGCTTCTATTGGTTTATCACTTTCTCCGTTCGCTGGAACCCGACTTACCGCTATACTTTCAAGGATAGGCTCTCCCATCGGTATGAAGACAAACTACCTGGGGTGGATGTTTTTATATGTACTGCTGATCCCATCATTGAGCC…
		DofCslE7	rna-XM_028698958.1	378070	396512	8	7	2226	PREDICTED:cellulose synthase-like protein E6, transcript variant X1, mRNA	GAAAGGGCCCACACTCTATCATGCCAAGTAGTCAATATAAACTAAACTACTCAAGAGGGGATGAGGACTGAGGAATTAAGAAGTGAAGTAGAGATGGAGAGAAAGGAGGGCTGTCTGTTTGAGGTGAGAAGAGGGAAGGGAAGGCCGTGGTGGTGGTTGTACGCGGCCTCAATGCTGCTGGGGTTGCACCTGATCTGGGCTTACAGGGTCTCGCACATGCCTGTGGCCGGAGAGAAGGGGAGGTGGGCGTGGATGGCGATGTTCGCCACCGAGCTATGGTTCGGCTTCTATTGGTTTATCACTTTCTCCGTTCGCTGGAACCCGACTTACCGCTATACTTTCAAGGATAGGCTCTCCCATCGGTATGAAGACAAACTACCTGGGGTGGATGTTTTTATA…
