# Supplementary material for: Species-Specific Gene Expansion of the Cellulose synthase Gene Superfamily in the Orchidaceae Family and Functional Divergence of Mannan Synthesis-Related Genes in Dendrobium officinale
Source: Front Plant Sci. 2022 Jun 3;13:777332. doi: 10.3389/fpls.2022.777332 (PMC9204230; doi:10.3389/fpls.2022.777332)
Supplement: Supplementary file 12 [file Table_4.xlsx]

## Sheet: Sheet1
Table S4 Relative expression for 19 DofCslAs in the stems of five different growing stages (3M, 9M, Y1, Y2 and Y3) of D. officinale using qRT-PCR
Gene name	Relative expressions
	3M	9M	Y1	Y2	Y3
DofCslA1	1.04	0.08	0.31	1.78	15.17
	1.01	0.1	0.31	1.96	16.83
	0.95	0.13	0.3	1.77	18.81
DofCslA2	0.85	64.89	0.87	3.32	276.28
	1.24	66.72	1.39	4.03	296.11
	0.95	61.39	0.85	2.53	278.2
DofCslA3	1.15	29.58	0.76	586.77	93.48
	0.96	25.22	0.79	655.59	88.44
	0.91	28.77	0.54	536.21	74.37
DofCslA4	1.09	23.59	0.25	393.44	80.45
	0.99	24.08	0.3	396.18	68.12
	0.93	26.17	0.21	337.79	80.45
DofCslA5	1.1	0.76	0.62	6.54	3.01
	1	0.86	0.63	6.06	2.31
	0.91	0.73	0.62	6.59	2.77
DofCslA6	0.87	5.45	1.11	14.49	78.07
	0.92	5.49	1	16.07	78.61
	1.24	6.01	1.02	12.88	74.37
DofCslA7	0.71	23.26	1.01	126.24	88.65
	1.09	27.1	1.09	112.99	87.43
	1.29	25.46	0.69	129.79	82.14
DofCslA8	88.65	18.46	1.15	100.19	75.93
	87.43	23.21	1.7	118.33	67.03
	82.14	27.03	1.18	83.09	92.84
DofCslA9	0.77	0.3	1.04	0.37	13.24
	1.32	0.25	1.31	0.36	14.59
	0.98	0.27	0.91	0.36	14.29
DofCslA10	0.96	0.52	0.51	0.64	35.67
	1.01	0.57	0.55	0.62	43.01
	1.03	0.52	0.5	0.7	34.7
DofCslA11	0.85	1.13	0.01	0.01	212.31
	1.09	1.23	0.01	0.01	243.88
	1.08	1.16	0.01	0.01	229.13
DofCslA12	0.95	3.78	0.57	0.44	22.32
	1.13	3.78	0.59	0.54	20.53
	0.94	3.66	0.45	0.47	23.75
DofCslA13	1.04	0.73	0.52	2.92	1.77
	1.06	0.67	0.67	2.56	1.95
	0.91	0.87	0.52	2.51	1.73
DofCslA14	0.81	0.62	0.01	1.75	77.35
	0.97	0.93	0.01	1.53	85.23
	1.28	1.03	0.01	1.66	74.72
DofCslA15	1.07	11.34	0.83	0.86	1849.99
	0.95	10.73	1.1	1.44	1969.07
	0.98	10.36	0.68	0.84	1786.97
DofCslA16	0.96	0.01	0.01	0.01	3.47
	0.94	0.01	0.01	0.01	2.54
	1.11	0.01	0.01	0.01	3.56
DofCslA17	1.06	1.67	0.22	1.19	4.28
	1.05	2.01	0.18	1.37	3.31
	0.9	2.21	0.16	0.91	4.46
DofCslA18	1.06	1.67	0.22	1.19	4.28
	1.05	2.01	0.18	1.37	3.31
	0.9	2.21	0.16	0.91	4.46
DofCslA19	0.96	0.01	0.01	0.01	3.47
	0.94	0.01	0.01	0.01	2.54
	1.11	0.01	0.01	0.01	3.56
