# Supplementary material for: Species-Specific Gene Expansion of the Cellulose synthase Gene Superfamily in the Orchidaceae Family and Functional Divergence of Mannan Synthesis-Related Genes in Dendrobium officinale
Source: Front Plant Sci. 2022 Jun 3;13:777332. doi: 10.3389/fpls.2022.777332 (PMC9204230; doi:10.3389/fpls.2022.777332)
Supplement: Supplementary file 13 [file Table_5.xlsx]

## Sheet: Primers
Table S5 Primer sequences of the19 DofCslAs and the reference gene (DofACTIN) used in qRT-PCR analysis.
Gene ID	Primer ID	Sequence	Size(bp)
DofCslA1	DofCslA1-F	AGATACGAGACAACCGAAATG	155
	DofCslA1-R	GTGGATGAGAAATGGAAGTGT
DofCslA10	DofCslA10-F	AACGAGCGTCAGGAATTGGT	138
	DofCslA10-R	CACATAGCTGCTTTTCATCCCA
DofCslA11	DofCslA11-F	GGCGATGTGTCTGGTTATG	195
	DofCslA11-R	AGAGGGATTTGGATGAGGA
DofCslA12	DofCslA12-2F	GCTGGATGAGGTCGTTGT	230
	DofCslA12-2R	GGACTGCTGCTGATGGTT
DofCslA13	DofCslA13-F	TACATTCCAACCAGCATCAC	142
	DofCslA13-R	TTCCCGTCTCCAATAGTCC
DofCslA14	DofCslA14-F	GTGGGCGGTGGTCTACATTC	95
	DofCslA14-R	CTGTCGTTGTGCGTATATTTGT
DofCslA15	DofCslA15-F	GTACAGCTTCTTCTTTGCTCGGA	190
	DofCslA15-R	TTGCATCGATGGAAGGACATC
DofCslA16	DofCslA16-2F	GTGAGAAATGGATAAGAAAGGG	199
	DofCslA16-2R	GGGTTGTGTATGAGGAAAGG
DofCslA17	DofCslA17-F	GTGCCAACAATCATAACCCT	137
	DofCslA17-R	CCAACCTCCAGAAGACCA
DofCslA2	DofCslA1-2F	CTTCCATTTCTCATCCACAAC	139
	DofCslA1-2R	TCGTCATCAAGCACTCATTC
DofCslA3	DofCslA3-F	AACTAACCTCTCGCTCCAAA	118
	DofCslA3-R	AATCACCACATCCTTCATCC
DofCslA4	DofCslA4-F	CCAGTTTTCCATACGAGCA	137
	DofCslA4-R	TTCCCTTCTTCAGCCATCT
DofCslA5	DofCslA5-F	CGTTGGTCTATGTGAAGGTG	130
	DofCslA5-R	CCTGTGACTGAACTTTGGG
DofCslA6	DofCslA6-F	CGAAATGGAAGCAGATAAGAA	126
	DofCslA6-R	CAACAAGACAAATGAATGCC
DofCslA7	DofCslA7-F	GGATGGAAGGATAGGACGA	143
	DofCslA7-R	TGTTGCTGATACCGAAAGG
DofCslA8	DofCslA8-F	CGAAATGGAAGCAAATAAGAG	123
	DofCslA8-R	CAAGACAAATCAATCCCACA
DofCslA9	DofCslA9-F	AGTTTGGGGTGTGGTTCTT	197
	DofCslA9-R	TGTTGCCGAGTTTCTCAGT
DofACTIN	DofACTIN-F	GATTTGCTGGTGACGATGC	136
	DofACTIN-R	AGGATACCTCTTTTGGACTGG

## Sheet: gene_list
ID	Gene_Protein
DenCslA1	rna-XM_020828005.2
DenCslA10	rna-XM_020839333.2
DenCslA11	rna-XM_020839332.2
DenCslA12	rna-XM_028692376.1
DenCslA13	rna-XM_020839337.2
DenCslA14	rna-XM_020839336.2
DenCslA15	rna-XM_020839335.2
DenCslA16	rna-XM_020839350.2
DenCslA17	rna-XM_020839343.2
DenCslA18	rna-XM_020839341.2
DenCslA19	rna-XM_020839349.2
DenCslA2	rna-XM_020817384.2
DenCslA3	rna-XM_020838280.2
DenCslA4	rna-XM_020838281.2
DenCslA5	rna-XM_020838292.2
DenCslA6	rna-XM_020830743.2
DenCslA7	rna-XM_028699893.1
DenCslA8	rna-XM_020830740.2
DenCslA9	rna-XM_020844197.2
